# Supplementary material for: A potential EARLY FLOWERING 3 homolog in Chlamydomonas is involved in the red/violet and blue light signaling pathways for the degradation of RHYTHM OF CHLOROPLAST 15
Source: PLoS Genet. 2022 Oct 17;18(10):e1010449. doi: 10.1371/journal.pgen.1010449 (PMC9612821; doi:10.1371/journal.pgen.1010449)
Supplement: S1 Data — (XLSX) [file pgen.1010449.s020.xlsx]

## Sheet: Figure 1A
Screening for mutant
Time (hours)	WT ROC15-LUC bioluminescence (cps)																																Average	Standard Deviation	M1 ROC15-LUC bioluminescence (cps)
0	43.6	26.6	37	29.2	24	33.8	28.2	15.6	28	26.8	39.6	30	28.8	27.6	23	22.6	35.4	26.8	18	20.8	11.8	16	18	18.8	25.8	30.8	39.2	26	19.2	32.6	13.4	16.4	26.0437	8.01462	166.6	144.8	117.4	120.8	125.8	84.8	91.2	89.4	115.6	149.8	131.2	114	118	89.4	116.4
1	303.8	282.2	305	220.8	262.4	232	294.2	240.2	177	162.8	175.2	143	112.4	145.8	128.4	124.4	185.6	168.2	154.6	120.8	109.2	145.8	135.8	164.8	245.6	224.8	206.4	216.8	191.6	287.4	217.4	195.2	196.238	59.1122	146	140.2	132	139.8	127.6	74.2	92.2	116.6	122.8	123.4	150.6	125.2	128.8	82.2	91.6
2	419	431.8	427.4	363.4	424.8	364.4	481.4	380.2	251.4	247	234.4	231.6	187.2	236.6	218.2	212.8	272	248.2	258.6	190.6	208.8	219.8	237.8	250.4	362.2	349	327.8	368	328.2	422	346.4	311.4	306.65	84.7151	192.8	163.2	144.2	175.6	151.4	96.2	111.4	137.2	155.6	152.6	158.4	126.2	136.6	111.8	113.6
3	473.4	482.4	477.2	391.8	472.4	392.6	527	442	280	282.4	297.6	255	223.2	241.6	246.8	237.2	312.8	282	301	214.2	220.8	251.6	285.8	279.8	470.2	420.4	387.2	407.2	357.6	478.8	376.8	379.4	348.381	95.7481	192.8	152.6	159.8	180.2	158.8	109.8	129	147	156.2	156	167	144.2	157	108	122.2
4	512.6	443.8	496.8	423	467	432.2	576.2	514.8	243.8	301.6	283	260.4	232.4	261	265.2	270	348.4	262.4	302	223.4	242.4	280.8	320.2	296	502.4	412.4	408.8	419	374.2	492.8	399.6	397.2	364.556	102.039	190.4	166.2	168	201.2	174.6	111.8	133.4	153.4	158.6	177.2	181.6	149.8	148.4	125.8	130.6
5	515.2	388	467.2	374.4	421.8	420.4	548.2	474.6	204.4	270	231.2	252.4	210.2	253	231	243.2	323.6	246	307	211.4	213	242	259.2	233.6	452	341	385.2	492.2	305.6	456.8	395.6	356.6	335.188	104.568	183.2	155.6	141	185.4	164.8	114.8	136.8	157.4	156.6	155.4	169	147.8	161.8	128.4	149.6
6	59.6	54	68.4	34.2	44.6	33.2	43.8	25.6	34.2	37.6	34.6	22.4	16.6	18.6	21	18.6	49.2	43	36.6	19.6	19.2	24.2	22.2	15	99.6	61.8	69.8	78.8	42.4	44.2	41.6	33	39.6	20.1194	206.8	178	173.8	229	185.6	140	162.8	179.4	180.2	170.4	179.8	163.8	167	160.4	162.6
7	12	9	15	-2.2	4.4	-0.8	4.8	-1.6	4.4	10.6	3	-5	1.2	-0.6	2.2	1.6	13.8	0	3.4	-3.8	-1.8	1.6	-2	0.2	23	10.8	14	5.8	5.4	6.8	12.8	10.8	4.9625	6.58629	322	132.6	113.4	150.2	125.2	121.2	115.2	129	128.6	142.6	151.8	123	126	122.4	127.2
8	8	1.8	5.6	2.6	5	6.6	2.6	7.4	-3.8	1	0.2	1.8	1	3	-2	2.6	10.2	6.4	8	11.6	5.2	7.6	1.6	4.4	9	10.4	17.4	15.2	10.2	4.8	8	8.8	5.69375	4.68105	116	92	71	104.6	85.6	72.4	89.8	75.6	74.6	91	109	86.8	90.8	76	88.6
9	16	13	6.8	-1.6	7	5.4	7.8	3.6	1.2	9	5	0.8	5.8	8	7.6	6.2	3	3.8	5.8	2.4	1	-3.2	-1.2	-2.2	14.8	13	20.2	5	5.2	10	9	0.6	5.9	5.45835	82.6	66	63	75	63.4	57.8	59.2	50.2	57	71.2	87.4	60	61.2	50.6	50.4
10	13	7.2	5.2	7.4	6.4	5.8	11.2	5.2	7.4	6	6	5	8.4	9.8	4	4.2	6.2	2.2	-2.8	-1.6	-2	-0.8	-0.6	-6	13	8.4	6.8	2.8	0.6	3	-2.8	-2.6	4.25	4.80591	61.4	50.4	43	44.6	45.6	42.4	36	32.2	38.6	62.8	73.4	58	51.8	40.6	52
11	9.2	2.2	7.6	5	12.2	7	13.2	2.8	-3.4	1.2	-1.8	-1.8	-1.4	-1.2	-2.4	-4.2	8	12.4	6	2.2	8.8	4.4	2	1	13.8	8.4	5.2	7.8	9.8	0.6	2	2.8	4.35625	5.10755	57.2	45.6	45	51	35.2	31.6	35.2	28.6	36.8	47.6	49.4	37.6	28.8	33	26.4
12	7.4	8.4	5	4.8	3.8	5.8	9.8	-1.4	2	5	1.8	4.4	1.6	4.2	6.4	2.6	9	7.8	11.2	10.8	2.2	3.4	3.6	5.6	4	2	3	2.2	5	0.6	0	-5.8	4.25625	3.57743	59	44.2	33.8	42.4	30.4	31.6	26.4	34	28.4	45	39.8	36.6	23.8	21.2	18.2
13	13	2.4	7.2	-1.4	2.8	3.6	6.8	7.4	-3.6	-2.4	-0.4	0.4	-4	-3	-1	1.4	3.2	2.8	4.4	5	4.2	4.4	3	5.8	14.2	5.6	6.2	7	7.2	0.2	1.8	5.4	3.425	4.28343	39	29	31.4	35.6	20.2	23.8	20.2	21	17.6	44	50	36.8	27.4	25.6	25.2
14	11.2	5.2	13.2	4.4	3	7	12.2	4.4	-2.8	2.2	-2.4	-3.8	1.2	-0.8	1	1.4	3.4	4.6	2	7	4	2.4	4.2	2	10.4	2	8.4	0.6	3.4	2.8	6.4	-3	3.6625	4.25977	39.4	29.4	30	38.8	16	17.4	15	19.2	23.6	36.4	51.2	34.4	26.8	19	19.8
15	10.8	7.8	6.4	-4.6	6.4	3	-1	3.4	-1.8	2.4	-1.2	1.2	2.2	0.4	6.4	3	4.2	4.8	3.8	3.8	6	1.6	5.6	4.6	5.6	11	9.6	5	2.8	7.8	8.2	3.2	4.1375	3.58075	29.2	29.8	21	32.4	18.6	14.8	9.2	12.2	12.2	37.2	48.8	28.6	19.6	15.4	15
16	17.6	6.6	8.8	5	6	5.6	5.8	3	0.4	6	1.2	4.6	-0.8	-2	3.2	-1	8.4	1.6	5.8	6.8	2.8	4.2	4.2	4.4	6	11.2	3.6	5.4	1.4	3.8	5.4	6.2	4.725	3.72013	50.6	34.6	29.4	46.4	18.8	20.8	17.8	21.2	23.6	45.4	64.6	37	32.2	21	19.6
17	8	-3	4.4	-7.6	-4.6	-2.6	-2.8	0.2	0.4	0.8	2.8	1	-0.2	0.8	1.2	-1.6	2.2	2.2	0.8	-2.2	0.4	1	5.2	-0.2	9.2	4	4.2	-0.6	0.2	5.6	0	0.4	0.925	3.43821	59.8	49.8	42.6	45.6	28.6	15.2	18.4	28.2	23.6	39.2	59.6	35.4	30.2	18.4	15.8
18	17.6	10.4	8.2	9.6	7.8	8	9.2	7.8	-3.4	1.8	2.4	-3.4	-1.6	2.8	-2.6	-1.8	-0.6	-2.4	-1.8	-1.6	1.4	-3.6	2.2	-1.4	11.8	6	4	0.8	2.4	6.4	0.8	6.4	3.2375	5.3237	62	57.4	47.8	43.4	25	17.2	20	26.6	21.2	55.4	73.8	46.2	39.2	26.6	20.2
19	8.4	1.4	3	-4.2	-3.4	2.8	-2	0.2	0.8	1.6	-3.4	0	-1.8	-1.4	2.8	1.6	-1.6	0.8	-2	1	1	-1.4	5.6	0	8.8	1.6	8	2.8	6.8	12.6	4.6	5	1.875	3.95939	82.2	66.8	69	71.8	48	25.4	25.4	44.2	51.4	59.8	78.4	58.6	54.4	20.8	21.8
20	23.2	20.8	19.2	12.4	17.8	5.8	19.2	19.2	3.2	6	5	6	3.8	3.8	4	6	7.8	8.8	10.4	8	8.6	8.4	9.6	12.8	16.2	17.2	15.6	20	18	16	20.6	16	12.1688	6.23106	99	96.8	79.2	74.2	61.6	34.4	35.2	60.8	69.8	86.2	97.8	81.4	67.4	25.4	43
21	29.8	44.8	37.2	32.6	34	19.6	27	28.4	25.6	11.4	16.6	11.4	19	16.8	8	17.8	17.4	26.4	19	19.6	11.2	13	12	11.6	31.2	31	28.6	42.6	30.8	34.2	24.8	24.4	23.6812	9.67269	122.2	116.8	107.4	93.8	84.4	52.6	55.2	93.8	89.4	106	128	100.4	90.6	37.6	54
22	44.8	50.6	35.8	44.4	34.8	31.4	33.4	37	33.4	19.4	26	20.8	21.4	17.2	14.8	19	24.6	32.2	25.4	23.4	18.2	25.6	13.6	19.8	33.2	38.6	33.6	29.4	34	34.8	27.8	33.4	29.1187	9.05679	177.4	151.4	126.2	129.8	122.2	56.2	85	109	112.4	137.2	165.8	113.8	125.6	50.6	73.2
23	39.2	41.8	31.4	38.8	38.4	28	21.2	37.2	29.4	17.8	19.6	20.8	16.6	16.8	9.8	15.2	32	25.8	19.4	23	20.6	19.6	15.6	22.2	39	35.4	32.8	38.4	34.2	38	33.6	37	27.7688	9.24674	191	187.8	154	137.4	135.4	76	101.4	142.4	135	159.8	189.8	158.6	155	76.4	106
24	44	62.8	41.4	43.6	52.4	33.8	41.8	51	37.2	25.2	29.8	25.2	32.6	24.6	21	27.4	33	37	24.4	22.6	24.6	27.8	25.2	24	44	41	32.8	41.8	36	41.2	32.2	49.2	35.3312	10.2099	203	205.8	187.2	157.4	171.6	80.2	131	163.2	167.8	174.2	196.8	179.4	164	94.4	125.4
25	302	410.4	305.6	355.6	370.2	230.8	282.4	280	267.6	163.4	195	153.8	171.4	148	99.6	120.8	194.6	226	186	143	158.2	143.2	160.2	145.8	261.6	291.6	248.4	277.6	296	275	180.4	234.4	227.456	77.7849	222.8	233	213.4	188.2	206.8	84.2	149	181.4	177.6	213	214.4	208.4	193.2	109.2	145.8
26	507.4	676.4	491.4	590.8	591.6	374.2	469.8	493.8	428.2	274.6	312.4	274.4	273.4	244.4	151.6	188.6	330.6	377.2	305.4	225.6	268.4	262.4	292.8	279.8	420.8	452.8	385	451.6	473.6	501.2	332	448.4	379.706	126.081	303.4	268.4	245.6	204.6	229.8	65.6	163	179.2	194.6	244.2	242.2	260	220.2	137	155.4
27	641.2	799.8	597.2	679.8	702	432.2	543.4	553.4	492.8	315.6	415.6	331.4	310.4	299.6	180.2	232.8	399	428.6	367.2	274.4	308.4	320.2	402.8	371.8	512	516.2	460.4	504.4	551.2	606.4	373.4	534.4	451.819	145.771	329	289.2	278.8	232.6	236.8	76.2	162.4	194.6	193.2	263	390.8	251.4	230.4	137.2	156.8
28	689.8	866.2	662.2	723	775.2	472.6	609.4	612.8	513.2	346.2	425	348.2	357.8	306.2	220.2	240.6	417.6	457.2	369.2	300	323.2	324.8	430.2	422.8	536.6	539	491.2	537.2	574.8	640.8	429.4	601.4	486.375	158.702	319.2	269.8	276.4	262.2	255	90.4	182.8	200.8	210.8	268.6	372.2	257.2	240.6	158.8	172.6
29	706.8	858.8	689.6	751.8	794.8	516.2	636.2	682	513.4	351.6	432.4	352	338.6	310.6	249.6	278.2	422.2	453.4	394	305.6	305.4	317.8	485.4	460	568.2	553	499.2	523.8	564.6	719	461	623.4	503.706	164.493	293.8	295.2	279.8	232.8	258.4	76.4	165.2	204.4	215.6	292	307	261.4	227.2	146	140.4
30	168.6	125.2	138.8	99.4	106.4	70.4	57	110	87.4	65.6	86.8	56.2	69.6	36.4	38.4	35.4	77	102.6	91.4	95.2	98.6	72.6	138.8	129.2	109.6	141.2	109.2	120	103	201.2	106.8	173.2	100.662	39.2442	269.4	320.8	325.4	290.8	292	199.4	206.8	203.8	225.8	294	321.4	288.4	267.6	204.4	164.8
31	20.6	12	42	36.4	36	26.4	19	22.4	2.8	46.6	25.8	21	48.8	22.4	10.6	14.4	33.8	32.2	22.6	32.6	20	34.2	24.2	24.6	-7.8	24.2	43.8	44.6	24.4	34.2	20.4	10.4	25.8	12.7737	232	183.6	138.6	145.2	146.6	100.2	63.8	72.2	118	207.6	216	133	127.6	88.4	89
32	7.4	25.4	16	17.2	26.4	24	35.2	21.2	0.2	13	17.8	24.4	12.2	17.6	14	1.2	36.4	40.6	31.6	39.4	36.2	39.6	32	11.4	34.4	69.4	51.4	38.2	39.8	32.2	23.2	34.8	26.9938	14.6587	136.4	115.4	108.4	82.2	84.2	35.4	30.8	35	45	144	163.2	96.2	82.4	36.6	32.6
33	16.8	4.8	12.6	28.4	15.4	7.4	4.2	-14.2	-18.6	-5.4	-3.2	-17.8	-3	-23.6	-11.6	-18.4	12.6	35.4	6.2	31.8	24.2	11.6	1.6	4.8	4.2	2.8	14.6	7	-14.4	-7.4	-28	-10.6	2.19375	16.0871	166	119	100.4	84.4	86.2	38.8	29.4	45.2	56.6	114.2	151.2	92.2	88.2	39	45.2
34	10.6	6.6	7.4	16.8	14	1.6	6.6	-8.2	0	3.8	2.2	-5.6	9.4	5.8	0	-0.4	31.6	29.8	12	6	25.4	15.6	19.8	6.2	-4	24.2	6	-5.8	14.8	2	-10.4	5	7.775	10.5551	90.2	50	39.6	50.4	40.4	8.4	4.4	8.8	16	85	112.6	45.4	50.6	16	16
35	15.2	15.8	-9.8	-7.8	2.6	9.2	8.2	-12.2	9.8	17	17.2	12.8	13	18.4	8.6	2.4	17.8	25.2	3.6	7.8	3	25.6	8.6	-9.8	24.2	41	22	29.2	13.6	-0.6	21.2	-3.8	10.9063	12.2912	91	75.6	58.2	71.4	64.6	29	27	45.4	30.8	65.6	97.8	38.6	46	12	27.2
36	-9.2	6.8	-7.4	-6.6	4.2	3.4	-7	-13.2	7.4	15.4	26.8	24.6	10.2	23.2	5.8	7.2	15.6	24.8	14	16.8	13.8	23.2	14.2	9.4	31.8	26.2	0	9	1.2	9.2	2.2	2.2	9.5375	11.5614	69.6	63	45.4	56.2	39	22.8	18.4	9	35.8	81.4	88.2	48.6	40.2	23	34.4
37	13.8	18	-8.2	-4	-1.4	-1.2	-9.4	-10	4.2	4.8	6.8	14.8	13.8	16	-9.2	4	3.6	13.6	5	-1	6.6	3.8	-11.2	8.4	22.8	27	34	19.2	18.6	10.6	-1.2	-4.2	6.5125	11.3792	76.2	64.4	44.6	66.6	37	21.6	14.2	8.8	38.4	41.8	59.2	20.8	7.6	12.2	16
38	15	2	-0.2	5.2	9.4	10.2	5	8.8	2.6	3.6	4	0.2	-1.6	5.2	-3.4	-3.4	24.4	36.8	9	26.6	15.8	14.4	13.4	9	25.6	30.2	37.2	12.4	9.6	-2.8	16.4	8.6	10.9125	11.1187	49.8	47.2	30.6	43.8	32.4	8.8	-1	-3.6	23.4	30.8	59.8	30.2	34.4	10	12.6
39	20.6	10.6	1.8	4.8	9.8	8.6	9.2	6	-1.2	6.6	-2	3.4	-7.6	-4	-10.4	-4.6	14.2	13.2	2	8.6	12.8	12.2	-10.4	-9.6	29.4	39.4	36.6	14.6	22.8	9.4	4.6	2.2	7.925	12.2842	46.4	45.6	25.8	49	37.4	2	1	6.8	9.4	39	44.8	29.6	27.4	11	10.6
40	-2.4	-5.2	-9.2	7.8	1.2	7	12.2	-6	-4	3.4	12	1.2	3.8	6.2	-6	-3.8	25.2	22.6	13	23.4	14.8	16	14	10.4	27.6	20.8	1.8	8.6	5	-4.6	-6	-2	6.525	10.3593	40.8	55	42.6	54.8	52.6	17.6	11	15.6	39.2	50	53.2	26.8	28.6	18.2	19.2
41	13.8	22.2	5.4	4.4	19.8	6.6	9.2	5.4	0.6	1.2	1.4	8.2	10.6	-7.2	-4.4	-13.2	15.6	16.4	13.4	31.4	19.2	15.6	14	0.8	26	24.2	25	18.6	7.4	7.8	-9.8	-12.8	9.275	11.4325	44.2	39.4	39.2	52.4	32	11	7.2	6.6	27.2	32.8	36.6	36.2	29.4	11.4	14.4
42	-9	-7.6	-14.8	6	-9.4	-2	-3.2	-15.6	7.4	13.8	11.8	8.6	2.4	11.6	-4.6	-1.2	19	17.4	15.2	22.2	19.6	10.4	8	0.6	8.8	11.2	12.4	-0.6	-9.2	-11.8	-7.6	-10.6	3.1	10.9969	38.8	41.4	36.6	34.8	19.4	8.4	6.8	4.2	12.2	60.4	48.6	60	55.4	35.2	24.8
43	16.6	7.4	14.8	21.2	14	20.6	16.4	8.8	-3.8	-1.4	-2.8	-9.8	8.8	-1	-4.8	-6.4	24	26	11.4	25.2	13.6	16.6	17.2	-0.4	7.8	24	0.8	6.2	1.4	-17.8	-12.4	-7.2	7.34375	12.0166	15.8	53.2	39.2	42.6	27.2	12	12	18.4	14.2	43	46.6	39.6	19.8	2.4	6.6
44	-3.2	25	-2.8	23.2	12	3	-2.8	2.4	-4.4	13.2	18.8	15.4	2.8	6.6	-6.8	-7.8	23.2	31.6	21.2	20	17.4	19.2	6.6	-1.8	18.2	35	25.8	17.6	21	-1.4	-12.6	1	10.5187	12.6858	32.8	78.4	45.4	38.2	39.8	20.4	3.4	5.8	10.4	65.4	65.2	58.8	53.6	16.6	28.4
45	10	39.8	20.2	48	35.6	23.4	50.4	7.4	27	17.2	27.6	18.6	19	25.8	-1	3	16	28.2	19	12.8	4	9.8	7.4	-0.6	15	42.2	28.4	27.4	23.4	-1.2	-10	-6.6	18.35	15.2389	42.6	84.4	72.2	58.6	45.6	8.6	9.2	6	28.8	71	53.8	81.8	87.6	21	19
46	-5.6	5	-5.8	4	14	4.2	-0.4	-21.6	10.6	12	3.6	20.6	12.6	6.6	-2.6	0	20	27	6.6	16.6	15.2	3.6	10.4	12.6	15.2	45.4	40.4	27.8	13.4	3.6	-12	4.2	9.6	13.6197	56.4	106.2	71.4	66.6	49.8	16.4	12.6	20.4	44.6	98.8	81.8	105.8	101.8	36.4	52.4
47	-5	11.6	-9.2	5.8	10.8	-5.2	-1.4	-16	4.6	-5.2	5.4	-6.6	9.2	1	-16.4	-11.6	12.6	10.6	10	6.2	6.4	18	20.8	1.4	21.8	49.2	29.4	37.8	34.2	5.4	12	12.4	8.125	15.1037	71.2	112.6	90.4	85.8	140	35.8	19.2	28.8	35	102.6	85.6	105.4	89.6	17.8	49.4
48	-11.4	13	-16.6	7.4	16.2	-0.6	10.8	-10	21.8	17.6	15.4	5.8	5.4	5	-2.2	-3.4	19.4	41.4	24.6	29.8	20.2	13.2	12	5.6	21.8	29.2	28.8	16.2	2.2	6.6	-21.2	-6	9.9375	14.3344	55.2	113.6	124.2	91	120.2	49.2	25.6	32.4	79.6	79.2	75.2	83.2	151.2	27.4	44.6
49	139.8	277	150.6	211.4	222.2	202.6	199	104.4	153.6	105.2	117.8	102.8	117	113.8	145.6	144.6	124.6	129.8	119	120.4	107.4	104.4	135.4	52.6	174.2	150.6	143.8	148.6	156.8	237.8	63.4	191.4	145.862	48.7679	104	185.2	194.6	274.2	161.4	84.6	48.2	70.6	179.4	113	108	212.4	171.6	58	159.4
50	294.6	383.6	278.4	309.2	320.6	299.4	269	175.8	247.2	162.4	190.8	173.6	184	166.6	257.6	221.4	188.2	195.6	177.4	168.6	143	160.4	213.6	93.4	352.4	255.8	232.4	245.4	244	337	132.8	315	230.912	70.8041	156.4	254.8	180.4	180.6	194.2	132.4	70.6	77.2	190.6	149.2	120.2	217	176.2	64	221
51	382	445.2	424.6	373.4	382.6	388.8	313.6	252.8	289.4	198.6	231.2	194.4	205.2	221.6	260.4	277.6	319.4	249.6	223.4	228.6	198.6	210.2	268.2	142.4	368.2	298.2	285.6	256.2	287.4	336.6	187.2	355.6	283.025	76.6798	202.8	248.6	193.8	196.6	194.6	160.4	84.6	104.4	204.2	316	157	220.6	192.4	82.2	189
52	447	564.4	497	500.6	414	461.6	370.2	325	315.6	276.2	254.6	245	222.4	259.6	260	305.4	323.4	270.6	238.4	218.2	211.6	260.4	294.2	168.6	400.8	291.4	304.2	264.4	312.6	374.2	212.2	372.8	319.894	96.1378	244.2	236	228	224.6	189.6	163.4	91.6	122.4	186.8	228.6	316.4	230.4	209.8	93.8	179.8
53	532.2	619.4	854.4	505.2	461.8	479.8	510.8	408.8	367	340.6	295	262.6	237.4	271.6	273.6	286.4	302.8	285	244.8	273.8	224.8	244.8	321.6	211.2	412.6	325.6	328	304	339.8	402.6	282	384.6	362.331	134.856	318	240.2	232.4	235.6	218.6	201.2	102.6	154.8	196.6	233.6	326.2	218.8	214	88.2	171.4
54	607.4	575	930	470.4	495.6	478	439.8	445.4	340.6	303	305.6	269.2	234.8	249.2	299.8	312	290	283.2	239	254.6	221.4	231.6	323.4	244.4	434.2	356.4	330.2	322.6	365.2	419.8	333	398.6	368.856	143.377	349.4	250.6	234.8	239.8	219	194	116.4	172	198.6	262.2	291.4	212	215.8	109.8	184.4
55	702	540.8	827.4	445	471.2	463.6	427.4	494	335.8	261	280.6	236.6	236	239.4	334.4	316.6	287.2	283.4	296.6	253.2	208.2	224.8	317.2	261.2	419	340	329	302.2	339.4	430.8	401	389.6	365.456	136.789	370.2	247.6	254.4	246.8	218	197	130.8	207.4	219.2	258.2	310	227.6	238.4	131.8	186.6
56	787.8	498	758.4	412.4	463.4	427	371.4	521	302.2	237.2	294.2	226.4	242	227.2	332.8	333.8	276.4	268.8	279.2	213	213	202.8	314.6	287.2	379.2	318.6	321.2	289.2	317.8	418.8	427.2	398	355.006	138.479	331.4	260.6	233.6	261.6	206	150.8	134.2	222.2	216.6	242.2	267.4	222.8	226.8	126.4	196.2
57	841.2	465	671	371.6	411.2	394.2	351.2	848.4	309.4	230.4	250.4	195.2	237	214.8	297.6	306.4	272.6	265.8	234.4	198.6	203.6	201.8	300	286.4	332.8	316.4	281	286	308.8	387.6	447.6	372.8	346.6	162.641	283.8	218.8	214.6	243	176	121.4	114.4	234	197.6	205.2	237.6	198.6	180	110.8	169.6
58	809.4	422.4	589	357.8	368.2	358	323.6	756.6	263	208.6	244	182.6	185.8	192	251	256.8	206.4	236.4	202.8	168.4	177.8	188.2	267.6	273.4	297.4	277	250.6	243.2	264.8	335.4	427.4	335	310.019	153.002	209	186.8	186.6	204	166	102.4	98.8	208	168.8	175.6	183.4	167.4	158.6	86.2	148
59	793.6	409.2	491	321.8	348.4	348.2	303.2	686.8	255	198.8	181.8	169.2	171	180.6	237.2	239.2	196.4	190.6	184.8	178	186	176.2	251.8	271.2	259.8	243.4	234	221.2	244.6	319.6	361.4	333	287.094	142.489	185.4	171	159.2	191.2	148	93.8	92	186.2	145	149.4	164.8	143	155.8	93.8	125
60	665	383.8	393.6	284.2	338.8	316	264.6	557.8	225.6	169.4	168	143.2	148.8	157.6	202.4	197	178	197	167.4	176	163.4	163.8	228.4	234.2	240.8	223.4	195.2	191.4	216	290.8	313.8	292	252.731	116.366	140.4	143.2	132.2	165.4	130.4	86	87.6	163	137	126.8	136	126.8	134.4	80	109.6
61	517.8	334.8	318	265.2	290.8	285.4	249.4	419.2	195.2	152.8	159.4	131	138.4	151	164	169	154.2	173	139.2	144.2	139.2	144.6	197.2	194.2	214.2	199.6	178	199.6	185	240	256.6	245.2	217.044	87.1389	114.4	125.8	123	144	107.2	83.8	61	123.2	116	120.8	134	116.6	108.4	64.4	91.4
62	424.4	333.4	270.2	252.2	270	251	239.8	304.6	179.2	151.8	136.6	122.4	120	130	143.8	143.6	156.8	143.8	127.6	144.6	118	122.8	190.4	173	197.4	192.4	177.8	177	181.6	218.8	216.8	206.2	194.312	70.5214	86.8	117.4	102.4	125.8	92.8	75.8	53.2	96.2	87.2	104.4	104.8	100.8	90	62	76.6
[truncated: 23 more columns]

## Sheet: Figure 1B and 1C
Figure 1B		Relative bioluminescence values of WT and M1
Time (hours)	WT light pulsed						Average	Standard Deviation	WT dark control						Average	Standard Deviation	M1 light pulsed						Average	Standard Deviation	M1 dark control						Average	Standard Deviation
-2.75016	135.689	142.5	145.583	145.645	140.134	141.993	141.924	3.73222	156.089	143.986	147.782	146.643	140.789	132.237	144.588	7.92499	109.284	104.663	106.41	108.73	109.045	110.302	108.072	2.10717	134.146	135.501	123.096	124.257	105.276	121.26	123.923	10.9012
-2.50015	136.042	142.5	140.989	139.721	141.472	139.502	140.038	2.25275	146.125	138.832	146.075	141.343	141.776	130.921	140.845	5.63721	111.141	110.622	107.949	109.788	111.558	106.784	109.64	1.89384	131.436	134.417	128.68	119.802	109.832	118.701	123.811	9.29456
-2.25013	135.336	139.286	146.29	133.449	143.478	141.993	139.972	4.91531	139.483	130.241	137.201	137.102	133.553	130.592	134.695	3.82066	110.08	103.886	108.462	109.788	107.789	114.07	109.012	3.32878	127.913	132.791	119.543	116.089	111.271	115.945	120.592	8.15203
-1.98948	131.095	128.929	139.576	125.784	132.107	134.164	131.942	4.71083	130.258	127.835	140.273	132.155	132.237	116.447	129.868	7.79111	114.324	104.922	107.436	112.169	105.025	105.779	108.276	4.01219	136.585	129.81	120.305	110.149	106.954	116.535	120.056	11.4073
-1.7501	132.509	129.643	136.749	131.707	131.773	128.47	131.808	2.85478	121.033	123.024	127.645	122.261	124.013	114.474	122.075	4.34932	106.897	104.404	105.897	106.349	102.764	112.814	106.521	3.42811	124.932	122.222	119.289	118.069	115.588	112.992	118.849	4.33881
-1.50012	129.329	126.429	128.975	127.526	124.749	116.37	125.563	4.80829	112.177	112.715	120.137	116.961	117.763	104.605	114.06	5.54619	108.223	104.145	106.667	108.466	108.04	108.543	107.347	1.71136	124.661	123.035	117.766	113.861	114.149	112.402	117.646	5.14452
-1.2501	118.375	115	130.389	112.195	121.07	120.641	119.612	6.27907	111.07	108.247	113.993	112.721	110.855	106.25	110.523	2.85374	105.04	109.585	104.872	110.053	105.025	103.015	106.265	2.86061	120.054	115.176	113.706	114.109	109.592	112.402	114.173	3.46231
-1.00009	110.601	117.857	119.435	105.226	115.719	109.964	113.134	5.43473	104.059	108.935	110.239	109.541	107.895	105.263	107.655	2.47302	110.61	103.886	106.154	104.233	105.025	106.784	106.115	2.46388	117.073	117.344	110.914	112.376	112.23	111.22	113.526	2.90866
-0.739407	112.367	108.929	119.435	100	110.033	107.117	109.647	6.37695	103.321	100.687	104.096	102.473	103.947	95.7237	101.708	3.18613	110.345	102.591	102.564	102.381	103.015	102.764	103.943	3.14341	110.84	105.962	107.614	106.931	101.439	105.512	106.383	3.06798
-0.50005	107.42	102.143	112.721	102.787	103.01	103.203	105.214	4.13385	100.369	99.3127	103.413	98.5866	94.4079	98.0263	99.0192	2.95467	106.897	100.518	102.821	103.704	102.261	99.2462	102.574	2.66157	106.504	103.252	105.838	103.96	102.158	100.197	103.652	2.33818
-0.25003	102.827	105	102.12	96.1672	102.341	99.6441	101.35	3.06105	97.417	95.5326	100.683	95.7597	98.0263	95.7237	97.1903	1.99458	98.6737	99.2228	102.051	102.116	98.2412	107.035	101.223	3.30624	105.42	101.626	102.792	104.455	101.679	100.787	102.793	1.80506
0	100	100	100	100	100	100	100	0	100	100	100	100	100	100	100	0	100	100	100	100	100	100	100	0	100	100	100	100	100	100	100	0
0.664968	7.06714	3.92857	12.0141	4.52962	4.68227	6.04982	6.37859	2.98799	153.506	131.615	135.495	149.47	135.197	128.947	139.038	10.0236	129.443	120.984	123.077	122.751	120.101	139.698	126.009	7.46405	103.252	98.916	96.7005	94.3069	92.8058	74.0157	93.3328	10.1516
0.904351	2.12014	4.64286	0.353357	4.87805	2.67559	4.62633	3.21605	1.81522	138.007	130.241	131.741	136.396	121.382	122.368	130.022	6.93724	112.997	101.813	111.538	107.937	97.9899	123.367	109.274	8.97081	105.42	102.439	98.2234	89.3564	86.5707	76.378	93.0646	10.9683
1.15436	7.06714	8.21429	10.2473	10.453	9.699	5.33808	8.50313	2.02175	112.915	114.089	109.556	119.788	101.645	114.474	112.078	6.08509	101.592	102.332	102.821	103.175	95.9799	117.085	103.831	7.01477	98.916	101.626	96.7005	90.3465	87.2902	75.1969	91.6793	9.68743
1.40433	11.3074	12.1429	13.0742	12.5436	10.7023	12.4555	12.0376	0.875483	104.059	91.4089	98.2935	101.767	87.1711	87.8289	95.088	7.27005	107.692	97.6684	99.7436	100.794	91.7085	115.829	102.239	8.42054	98.645	93.4959	89.8477	88.1188	86.5707	73.0315	88.2849	8.63204
1.65435	16.6078	16.7857	16.6078	16.3763	13.3779	12.8114	15.4278	1.82076	93.7269	84.1924	86.3481	83.3922	80.9211	78.6184	84.5332	5.23964	103.448	94.0415	95.1282	100.529	92.9648	118.593	100.784	9.62198	91.3279	91.5989	93.6548	80.9406	89.6882	70.6693	86.3133	8.85408
1.91502	14.4876	20.3571	20.4947	15.6794	15.7191	20.6406	17.8964	2.88487	87.8229	74.2268	81.2287	77.3852	78.9474	76.3158	79.3211	4.79146	99.4695	97.9275	94.1026	101.323	89.9497	114.322	99.5156	8.31642	95.393	92.4119	86.2944	85.396	88.0096	70.2756	86.2968	8.72421
2.15437	19.0813	21.0714	19.4346	17.77	18.3946	21.7082	19.5767	1.52999	81.9188	83.1615	76.7918	84.4523	77.9605	76.3158	80.1001	3.50614	94.4297	93.2642	89.4872	93.6508	90.9548	114.573	96.0599	9.25494	89.7019	88.6179	89.3401	81.1881	87.2902	68.5039	84.107	8.26008
2.4044	20.4947	27.5	22.6148	20.2091	21.4047	23.1317	22.5592	2.67808	81.9188	73.8832	78.157	79.1519	80.5921	76.3158	78.3365	2.91662	89.3899	84.9741	83.0769	92.5926	85.4271	103.769	89.8716	7.62464	88.6179	88.0759	81.9797	81.4356	82.494	63.189	80.9653	9.25967
2.65441	22.9682	23.9286	26.5018	23.6934	19.398	26.6904	23.8634	2.6731	78.2288	73.1959	78.4983	79.8587	83.8816	79.2763	78.8233	3.43483	86.2069	75.9067	84.359	83.3333	83.6683	98.7437	85.3697	7.44548	86.4499	84.0108	81.2183	74.2574	79.1367	65.3543	78.4046	7.64353
2.90441	25.0883	27.1429	25.7951	24.0418	23.7458	24.5552	25.0615	1.25682	82.6568	72.8522	76.4505	79.8587	76.3158	73.0263	76.8601	3.84235	79.5756	80.3109	80.2564	80.1587	78.6432	97.7387	82.7806	7.355	86.4499	76.1518	79.1878	74.7525	77.2182	61.6142	75.8957	8.11557
Figure 1C
Time (hours)	WT light pulsed						Average	Standard Deviation	WT dark control						Average	Standard Deviation	M1 light pulsed						Average	Standard Deviation	M1 dark control						Average	Standard Deviation
-2.75015	92.3077	106.593	83.6538	95.6989	92.6316	83	92.3142	8.68572	73.9583	77.551	87.6289	71.5909	94.1176	74.3902	79.8728	8.96763	96.5517	107.792	87.5	85.7143	111.312	85.9813	95.8086	11.4195	113.274	135.87	109.821	131.068	138.095	122.449	125.096	11.8388
-2.50016	95.6044	101.099	83.6538	79.5699	97.8947	80	89.637	9.64564	81.25	68.3673	82.4742	85.2273	90.5882	73.1707	80.1796	8.11028	101.149	110.39	90.625	86.8132	101.357	89.7196	96.6757	9.08044	113.274	123.913	125.893	134.951	110.476	108.163	119.445	10.4669
-2.25015	85.7143	103.297	94.2308	95.6989	104.211	84	94.5252	8.4926	88.5417	78.5714	81.4433	85.2273	77.6471	67.0732	79.7506	7.43874	98.8506	110.39	90.625	87.9121	114.027	92.5234	99.0546	10.868	100.885	128.261	109.821	138.835	115.238	135.714	121.459	15.158
-1.98948	100	101.099	99.0385	94.6237	102.105	79	95.9777	8.71087	86.4583	81.6327	78.3505	75	92.9412	79.2683	82.2752	6.46603	105.747	118.182	95.8333	86.8132	113.575	80.3738	100.087	14.9952	105.31	120.652	106.25	105.825	107.619	134.694	113.392	11.9448
-1.7501	106.593	104.396	98.0769	88.172	103.158	102	100.399	6.62433	84.375	92.8571	102.062	84.0909	90.5882	81.7073	89.2801	7.5659	95.4023	105.195	93.75	87.9121	108.145	88.785	96.5315	8.40518	91.1504	122.826	99.1071	111.65	109.524	109.184	107.24	10.9214
-1.5001	97.8022	106.593	92.3077	87.0968	88.4211	91	93.8702	7.26075	82.2917	83.6735	92.7835	84.0909	102.353	73.1707	86.3939	9.99903	103.448	105.195	92.7083	101.099	107.692	97.1963	101.223	5.50107	81.4159	120.652	97.3214	118.447	100	117.347	105.864	15.5817
-1.25008	110.989	101.099	98.0769	101.075	98.9474	97	101.198	5.06593	90.625	73.4694	85.567	85.2273	98.8235	93.9024	87.9358	8.75899	97.7011	118.182	98.9583	92.3077	102.262	90.6542	100.011	9.88516	86.7257	113.043	109.821	96.1165	110.476	106.122	103.718	10.2195
-1.00005	108.791	104.396	98.0769	92.4731	100	85	98.1228	8.49489	84.375	81.6327	91.7526	92.0455	102.353	87.8049	89.9939	7.29825	101.149	123.377	97.9167	94.5055	115.385	89.7196	103.675	12.9895	103.54	118.478	86.6071	104.854	95.2381	105.102	102.303	10.7125
-0.73941	100	90.1099	88.4615	104.301	109.474	93	97.5577	8.39537	85.4167	92.8571	91.7526	92.0455	112.941	85.3659	93.3965	10.1487	119.54	112.987	93.75	95.6044	114.027	104.673	106.764	10.5165	81.4159	110.87	98.2143	110.68	90.4762	115.306	101.16	13.399
-0.50005	103.297	95.6044	87.5	103.226	105.263	96	98.4817	6.73371	107.292	84.6939	94.8454	97.7273	105.882	90.2439	96.7807	8.79526	105.747	114.286	89.5833	82.4176	115.837	84.1121	98.6638	15.1478	101.77	117.391	83.9286	107.767	93.3333	95.9184	100.018	11.7073
-0.250017	116.484	94.5055	93.2692	100	106.316	98	101.429	8.70444	103.125	90.8163	87.6289	92.0455	117.647	90.2439	96.9178	11.4893	109.195	111.688	108.333	92.3077	100	100.935	103.743	7.30194	97.3451	104.348	91.0714	100	96.1905	104.082	98.8394	5.07468
0	100	100	100	100	100	100	100	0	100	100	100	100	100	100	100	0	100	100	100	100	100	100	100	0	100	100	100	100	100	100	100	0
0.33115	7.69231	2.1978	12.5	5.37634	10.5263	0	6.38213	4.80772	105.208	100	105.155	104.545	110.588	118.293	107.298	6.34833	177.011	189.61	143.75	134.066	171.041	144.86	160.056	22.1536	101.77	120.652	107.143	127.184	110.476	122.449	114.946	9.93089
0.570528	0	3.2967	0	11.828	9.47368	1	4.26639	5.14406	101.042	101.02	108.247	94.3182	108.235	109.756	103.77	6.00267	102.299	123.377	98.9583	89.011	128.507	90.6542	105.468	16.6985	84.9558	120.652	98.2143	105.825	114.286	114.286	106.37	13.0742
0.820532	2.1978	1.0989	5.76923	2.15054	0	0	1.86941	2.14376	100	104.082	118.557	92.0455	130.588	124.39	111.61	15.1394	101.149	89.6104	79.1667	93.4066	97.2851	78.5047	89.8538	9.36498	84.9558	92.3913	83.0357	104.854	98.0952	109.184	95.4193	10.5607
1.07055	9.89011	4.3956	7.69231	9.67742	7.36842	14	8.83731	3.2145	106.25	98.9796	102.062	112.5	128.235	101.22	108.208	10.9099	80.4598	100	77.0833	89.011	101.357	84.1121	88.6706	10.1182	98.2301	116.304	99.1071	104.854	96.1905	103.061	102.958	7.27617
1.32053	16.4835	15.3846	15.3846	16.129	14.7368	14	15.3531	0.904716	95.8333	109.184	100	101.136	124.706	110.976	106.972	10.4129	104.598	96.1039	77.0833	93.4066	99.095	83.1776	92.244	10.2747	92.9204	106.522	92.8571	90.2913	93.3333	104.082	96.6676	6.81775
1.58123	25.2747	24.1758	24.0385	24.7312	23.1579	25	24.3963	0.769225	107.292	102.041	112.371	98.8636	128.235	106.098	109.15	10.4283	113.793	98.7013	94.7917	92.3077	112.67	88.785	100.175	10.624	107.965	130.435	92.8571	104.854	99.0476	121.429	109.431	14.0762
1.8206	19.7802	23.0769	28.8462	25.8065	21.0526	31	24.9271	4.42577	104.167	104.082	114.433	114.773	130.588	118.293	114.389	9.88475	98.8506	111.688	93.75	90.1099	97.7376	84.1121	96.0414	9.36306	99.115	128.261	95.5357	100	109.524	108.163	106.766	11.8492
2.07059	30.7692	26.3736	22.1154	24.7312	28.4211	22	25.7351	3.49359	109.375	106.122	119.588	110.227	117.647	113.415	112.729	5.15466	97.7011	112.987	97.9167	84.6154	103.167	80.3738	96.1269	12.0016	84.9558	117.391	98.2143	107.767	100	110.204	103.089	11.3065
2.32059	34.0659	28.5714	26.9231	32.2581	29.4737	27	29.7154	2.89585	97.9167	101.02	106.186	113.636	127.059	120.732	111.092	11.4319	111.494	119.481	101.042	90.1099	95.4751	88.785	101.064	12.2471	85.8407	113.043	104.464	100	105.714	112.245	103.551	9.97466
2.57063	35.1648	40.6593	27.8846	29.0323	33.6842	27	32.2375	5.25818	116.667	119.388	110.309	114.773	141.176	117.073	119.898	10.8597	101.149	103.896	104.167	92.3077	101.357	83.1776	97.6758	8.31215	103.54	126.087	100.893	100.971	122.857	112.245	111.099	11.208
2.83127	42.8571	29.6703	34.6154	35.4839	36.8421	34	35.5781	4.31068	108.333	105.102	104.124	113.636	129.412	114.634	112.54	9.31769	104.598	110.39	106.25	87.9121	96.3801	82.243	97.9621	11.1154	93.8053	110.87	98.2143	101.942	116.19	110.204	105.204	8.57007

## Sheet: Figure 3A
Graph
Time (Hours in LL)	CETL mRNA level	RCK1 mRNA levels	CETL /RCK1
24	0.0272989	527.829	5.17193e-05
28	0.0338619	512.605	6.60585e-05
32	0.0649561	419.953	0.000154675			Note: Values at 36, 48 and 60 hours correspond to the average of two values
36	0.133895	430.495	0.000311026	0.000325601
	0.165637	486.914	0.000340176
40	0.100462	449.645	0.000223425
44	0.0363126	432.269	8.40047e-05
48	0.0196414	406.72	4.82922e-05	5.77132e-05
	0.0313272	466.635	6.71343e-05
52	0.0202799	408.473	4.9648e-05
56	0.0468255	439.905	0.000106445
60	0.131562	409.032	0.000321642	0.000199583
	0.0340832	439.646	7.75241e-05
64	0.123887	463.686	0.000267179
68	0.0583477	453.372	0.000128697
72	0.0297953	442.691	6.73049e-05

## Sheet: Figure 4
4A	Relative bioluminescence values of WT and cetl-1
Time (hours)	WT red light				Average	Standard Deviation	WT yellow light				Average	Standard Deviation	WT violet light				Average	Standard Deviation	WT blue light				Average	Standard Deviation	WT dark control				Average	Standard Deviation
-0.811773	91.5929	91.7391	102.066	95.1327	95.1327	4.90301	88.0531	94	94.7552	88.0952	91.2259	3.65238	90.9747	89.2193	85.9813	88.4211	88.6491	2.07387	97.1429	90.9091	88.4956	94.0171	92.6412	3.75697	97.449	91.9231	91.1017	99.5455	95.0048	4.13613
-0.608768	93.3628	98.6957	100.413	100.442	98.2285	3.34503	95.1327	102	87.7622	94.898	94.9482	5.81385	99.278	99.2565	90.6542	92.2807	95.3673	4.55191	89.0476	85.5372	88.0531	105.556	92.0484	9.12517	105.612	96.5385	96.1864	97.7273	99.0161	4.44657
-0.405844	104.425	95.6522	102.479	97.3451	99.9754	4.15031	87.1681	99.6	98.2517	91.4966	94.1291	5.83986	92.4188	99.6283	93.4579	98.2456	95.9376	3.53453	89.0476	97.1074	96.9027	102.137	96.2986	5.40616	93.3673	99.6154	99.5763	95.9091	97.117	3.04461
-0.202827	103.54	98.2609	103.306	91.1504	99.0642	5.81077	92.0354	94.4	95.1049	96.5986	94.5347	1.90172	98.556	97.026	87.5389	92.9825	94.0258	4.92245	90	91.3223	101.327	111.538	98.5471	10.0292	101.02	94.6154	94.0678	99.0909	97.1986	3.39912
0	100	100	100	100	100	0	100	100	100	100	100	0	100	100	100	100	100	0	100	100	100	100	100	0	100	100	100	100	100	0
0.611784	14.6018	9.13043	13.6364	7.52212	11.2227	3.43102	17.6991	17.6	26.5734	21.7687	20.9103	4.24569	0.361011	0.371747	1.55763	3.15789	1.36207	1.32238	32.8571	25.2066	28.7611	17.5214	26.0865	6.50975	79.0816	82.6923	80.9322	83.1818	81.472	1.8635
0.814722	9.29204	7.3913	7.02479	7.52212	7.80756	1.01179	13.7168	12.4	16.4336	17.3469	14.9743	2.30703	0.722022	3.71747	3.11526	4.91228	3.11676	1.76253	19.5238	18.595	19.9115	20.9402	19.7426	0.970818	82.6531	94.6154	88.9831	88.1818	88.6083	4.89463
1.01755	18.5841	20	17.3554	15.0442	17.7459	2.10039	19.469	20.8	18.1818	20.4082	19.7148	1.1646	13.7184	15.6134	11.838	16.1404	14.3275	1.95861	23.3333	28.5124	30.531	26.0684	27.1113	3.11009	85.2041	95	92.7966	94.0909	91.7729	4.47157
1.22054	29.646	39.5652	27.686	24.3363	30.3084	6.54907	25.6637	29.6	27.2727	30.6122	28.2872	2.23913	22.0217	28.6245	20.2492	28.4211	24.8291	4.32683	39.0476	38.843	38.0531	36.7521	38.174	1.04036	90.8163	100.769	87.2881	95.4545	93.5821	5.84307
1.42354	38.9381	46.9565	34.7107	31.8584	38.1159	6.57226	36.7257	41.2	36.014	43.1973	39.2842	3.47481	34.657	41.6357	32.3988	36.4912	36.2957	3.93383	43.3333	49.1736	42.0354	45.7265	45.0672	3.13554	96.4286	97.3077	95.339	100.455	97.3824	2.20068
1.62656	45.5752	62.1739	39.2562	43.8053	47.7027	10.0079	45.5752	47.6	44.4056	43.1973	45.1945	1.87462	39.3502	49.4424	36.4486	45.2632	42.6261	5.83977	41.9048	52.8926	49.5575	56.4103	50.1913	6.19249	97.449	104.231	96.1864	101.364	99.8075	3.68156
1.8294	57.0796	66.5217	54.9587	46.4602	56.2551	8.24025	46.9027	56.8	51.049	53.7415	52.1233	4.19918	46.9314	57.2491	47.9751	56.8421	52.2494	5.55699	62.8571	57.8512	54.8673	63.2479	59.7059	4.05496	91.3265	104.231	89.4068	101.364	96.5819	7.31372
2.0324	60.6195	76.9565	54.9587	60.6195	63.2885	9.4947	53.5398	62.8	53.4965	57.483	56.8298	4.39715	56.6787	65.7993	51.4019	56.4912	57.5928	5.99229	55.2381	62.8099	58.4071	63.2479	59.9257	3.8138	99.4898	105.769	94.4915	103.182	100.733	4.89428
Time (hours)	cetl-1 red light				Average	Standard Deviation	cetl-1 yellow light				Average	Standard Deviation	cetl-1 violet light				Average	Standard Deviation	cetl-1 blue light				Average	Standard Deviation	cetl-1 dark control				Average	Standard Deviation
-0.811773	85.7895	88.8235	92.268	87.6344	88.6289	2.72841	89.2523	93.3735	92.1488	88.3838	90.7896	2.35759	86.747	84.2912	90.8297	91.1917	88.2649	3.3286	95.7265	82.1053	91.0891	91.1392	90.015	5.70388	86.4754	97.3958	103.431	93.5	95.2007	7.10834
-0.608768	98.4211	95.8824	92.268	94.086	95.1644	2.62507	94.8598	93.3735	95.4545	90.404	93.523	2.25597	86.3454	94.636	90.393	88.601	89.9939	3.51	86.7521	83.6842	92.5743	93.038	89.0121	4.56035	89.7541	93.2292	101.471	93.5	94.4885	4.95739
-0.405844	94.7368	98.8235	96.9072	83.871	93.5846	6.68751	92.0561	92.1687	97.9339	95.4545	94.4033	2.83273	96.3855	90.4215	97.8166	99.4819	96.0264	3.94501	97.0085	87.8947	94.5545	103.165	95.6556	6.31555	96.3115	97.3958	101.471	97.5	98.1695	2.26541
-0.202827	93.6842	97.6471	95.8763	93.5484	95.189	1.95537	85.9813	101.205	94.2149	90.9091	93.0775	6.38761	91.9679	92.3372	98.2533	95.8549	94.6033	2.99832	96.1538	95.2632	93.5644	101.899	96.72	3.61572	87.7049	92.7083	110.784	97	97.0494	9.9132
0	100	100	100	100	100	0	100	100	100	100	100	0	100	100	100	100	100	0	100	100	100	100	100	0	100	100	100	100	100	0
0.611784	86.8421	90	78.866	75.8065	82.8786	6.64681	74.7664	84.3373	85.9504	90.9091	83.9908	6.75557	72.6908	77.0115	73.7991	85.4922	77.2484	5.79328	77.3504	70	79.703	79.1139	76.5418	4.47429	81.5574	84.8958	83.8235	89.5	84.9442	3.34086
0.814722	97.3684	94.7059	87.1134	82.2581	90.3614	6.93269	89.2523	83.7349	92.1488	94.4444	89.8951	4.62372	73.0924	74.3295	75.9825	83.9378	76.8356	4.88063	85.8974	80.5263	83.6634	89.2405	84.8319	3.67309	87.7049	86.4583	104.902	93	93.0163	8.41599
1.01755	104.211	97.6471	81.4433	82.7957	91.5241	11.1989	85.9813	86.747	90.9091	94.9495	89.6467	4.14555	85.9438	83.5249	82.9694	98.4456	87.7209	7.26545	97.8632	84.7368	87.6238	81.6456	87.9674	7.03439	94.6721	91.1458	107.353	97.5	97.6677	6.96037
1.22054	102.632	102.941	92.268	89.7849	96.9064	6.866	94.3925	100	98.3471	93.9394	96.6698	2.9746	91.9679	87.7395	89.5197	102.073	92.8249	6.40416	89.7436	95.7895	98.0198	94.9367	94.6224	3.50266	89.3443	101.042	102.941	101	98.5818	6.22455
1.42354	113.684	105.882	101.031	96.7742	104.343	7.25453	102.336	110.241	103.719	106.566	105.716	3.49316	97.992	87.3563	90.8297	105.699	95.4694	8.13156	100.427	96.3158	108.416	105.696	102.714	5.40279	102.049	100.521	108.333	102.5	103.351	3.42795
1.62656	117.368	110	96.3918	102.688	106.612	9.0743	102.336	107.831	105.372	102.525	104.516	2.61007	101.606	95.4023	96.5066	97.9275	97.8607	2.70261	109.402	94.7368	106.931	98.7342	102.451	6.87272	104.508	109.896	107.353	105.5	106.814	2.36865
1.8294	116.316	111.176	103.608	97.3118	107.103	8.35761	105.607	104.819	106.612	104.04	105.27	1.09981	105.221	95.7854	98.69	110.881	102.644	6.76166	104.274	96.8421	110.891	108.861	105.217	6.23167	107.787	105.729	119.118	107.5	110.033	6.12413
2.0324	118.421	111.176	101.546	103.763	108.727	7.66317	107.009	101.807	104.545	109.596	105.739	3.33533	109.639	98.4674	106.987	112.435	106.882	6.0347	107.692	103.158	108.911	106.329	106.523	2.47863	109.426	101.562	119.118	113.5	110.902	7.38581
4B
	Relative bioluminescence values of WT and cetl-1
Time (hours)	WT red light				Average	Standard Deviation	WT yellow light				Average	Standard Deviation	WT violet light				Average	Standard Deviation	WT blue light				Average	Standard Deviation	WT dark control				Average	Standard Deviation
-1.2501	97.2603	85.7923	95.4338	94.4223	93.2272	5.09379	100	92.6267	84.6743	97.411	93.678	6.73484	92.6045	90.4025	89.4915	100.334	93.2082	4.92726	91.8699	98.5401	89.7436	98.6207	94.6936	4.57142	90	92.7536	88.8889	89.4737	90.279	1.711
-1.00011	97.2603	87.9781	99.0868	92.8287	94.2885	4.96005	101.31	94.0092	82.7586	91.9094	92.4968	7.64063	92.6045	91.6409	92.2034	97.6589	93.5269	2.78285	90.2439	86.8613	96.5812	93.1034	91.6975	4.13638	91.0714	93.8406	85.7639	94.4079	91.2709	3.95015
-0.750034	98.6301	98.3607	98.6301	94.0239	97.4112	2.26177	91.7031	100.461	80.4598	92.5566	91.2951	8.22948	89.0675	93.1889	96.6102	106.02	96.2217	7.22356	99.187	94.8905	92.3077	95.1724	95.3894	2.84104	95.3571	95.2899	98.2639	98.3553	96.8165	1.72463
-0.500053	96.347	95.6284	94.5205	101.594	97.0224	3.13872	96.9432	98.6175	91.1877	93.8511	95.1499	3.29777	100.965	97.2136	95.5932	109.03	100.7	5.99151	107.317	102.19	90.5983	97.931	99.509	7.07209	89.6429	90.942	101.042	94.4079	94.0086	5.10186
-0.250032	93.6073	92.3497	91.7808	99.2032	94.2353	3.39873	100.437	107.834	88.1226	93.8511	97.5611	8.49809	96.463	95.356	90.8475	107.023	97.4225	6.84591	97.9675	95.2555	101.282	99.6552	98.54	2.57412	87.8571	94.9275	96.5278	94.0789	93.3479	3.79867
0	100	100	100	100	100	0	100	100	100	100	100	0	100	100	100	100	100	0	100	100	100	100	100	0	100	100	100	100	100	0
0.480719	31.5068	22.4044	27.8539	17.9283	24.9233	5.97792	82.5328	76.0369	78.5441	68.932	76.5114	5.71723	22.1865	17.6471	19.322	20.4013	19.8892	1.90514	73.5772	73.3577	82.4786	69.3103	74.681	5.55627	87.1429	94.2029	91.6667	100	93.2531	5.36267
0.715984	31.9635	27.3224	21.0046	24.7012	26.2479	4.60822	88.2096	82.0276	66.6667	74.4337	77.8344	9.33652	19.9357	15.4799	16.9492	16.7224	17.2718	1.88973	78.0488	67.1533	75.2137	64.8276	71.3108	6.32323	79.2857	100.725	96.5278	90.1316	91.6674	9.33313
0.96603	50.6849	38.7978	37.8995	36.255	40.9093	6.60158	88.2096	80.1843	71.2644	79.6117	79.8175	6.92244	34.7267	33.4365	28.4746	28.0936	31.1829	3.39194	85.7724	74.0876	78.2051	78.2759	79.0852	4.86908	88.5714	102.899	97.2222	94.7368	95.8573	5.93806
1.21605	47.4886	41.5301	40.1826	43.0279	43.0573	3.17455	96.9432	85.7143	85.0575	77.0227	86.1844	8.18904	47.5884	42.1053	36.6102	41.4716	41.9439	4.4929	80.8943	81.3869	78.2051	76.8966	79.3457	2.14971	92.5	86.5942	99.6528	87.8289	91.644	5.91406
1.46608	57.0776	48.6339	53.4247	56.1753	53.8279	3.79524	102.183	89.4009	86.59	80.9061	89.7701	8.99831	51.7685	54.7988	43.7288	51.1706	50.3667	4.70163	80.4878	82.4818	84.6154	87.5862	83.7928	3.0391	89.2857	96.3768	96.5278	94.0789	94.0673	3.37893
1.71605	66.6667	46.9945	59.3607	58.1673	57.7973	8.12294	106.55	94.0092	82.7586	80.2589	90.8942	12.0293	63.3441	62.2291	49.1525	57.8595	58.1463	6.44608	84.1463	93.0657	91.8803	82.4138	87.8765	5.3763	88.5714	92.7536	106.944	98.6842	96.7384	7.96926
Time (hours)	cetl-1 red light				Average	Standard Deviation	cetl-1 yellow light				Average	Standard Deviation	cetl-1 violet light				Average	Standard Deviation	cetl-1 blue light				Average	Standard Deviation	cetl-1 dark control				Average	Standard Deviation
-1.2501	96.3636	116.092	98.8024	97.5904	102.212	9.30665	92.9204	100	106.78	81.3472	95.2618	10.866	104.065	93.0233	104.065	109.924	102.769	7.05994	82.6087	84.9462	108.602	110.39	96.6367	14.8971	96.9697	97.6744	96.4912	105.263	99.0996	4.13766
-1.00011	103.636	111.494	101.198	102.41	104.684	4.64775	99.115	101.911	110.734	93.2642	101.256	7.27374	100.813	93.0233	94.3089	112.977	100.281	9.12532	97.1014	95.6989	106.452	115.584	103.709	9.24425	108.333	97.093	103.07	109.868	104.591	5.78472
-0.750034	87.2727	105.747	102.994	101.205	99.3047	8.23599	104.425	98.0892	102.825	98.4456	100.946	3.16467	95.122	102.791	117.886	107.634	105.858	9.53067	95.6522	105.376	101.075	96.1039	99.5519	4.59498	108.333	97.093	103.07	109.868	104.591	5.78472
-0.500053	100	104.598	102.395	104.819	102.953	2.25236	90.2655	103.185	107.345	75.6477	94.1106	14.2962	102.439	112.558	105.691	120.611	110.325	8.05076	86.9565	96.7742	92.4731	101.299	94.3756	6.1195	108.333	99.4186	104.825	109.868	105.611	4.63684
-0.250032	96.3636	106.897	98.8024	97.5904	99.9132	4.76081	122.124	92.9936	105.085	83.9378	101.035	16.5138	107.317	106.047	107.317	103.817	106.124	1.65086	90.5797	108.065	99.4624	107.143	101.312	8.12811	107.576	94.186	102.632	109.211	103.401	6.74998
0	100	100	100	100	100	0	100	100	100	100	100	0	100	100	100	100	100	0	100	100	100	100	100	0	100	100	100	100	100	0
0.480719	103.636	106.897	94.012	97.5904	100.534	5.81115	121.239	94.9045	95.4802	85.4922	99.279	15.3393	98.374	91.6279	98.374	98.4733	96.7123	3.38991	76.087	95.1613	93.0108	101.948	91.5518	10.9909	96.9697	83.7209	92.9825	92.1053	91.4446	5.56726
0.715984	112.727	117.241	94.6108	103.614	107.048	10.0438	104.425	92.9936	109.605	88.0829	98.7765	9.94893	95.935	84.6512	95.935	96.1832	93.1761	5.68448	86.9565	98.9247	96.7742	109.091	97.9366	9.07943	101.515	89.5349	92.1053	101.316	96.1178	6.20714
0.96603	114.545	113.793	102.395	95.1807	106.479	9.36113	100.885	100.637	102.825	88.0829	98.1074	6.75422	113.821	93.0233	110.569	94.6565	103.017	10.701	106.522	100.538	96.2366	108.442	102.934	5.59176	103.03	97.6744	94.7368	113.158	102.15	8.10215
1.21605	109.091	105.747	91.018	120.482	106.584	12.1441	97.3451	95.5414	109.605	92.228	98.6798	7.58521	100.813	91.1628	117.073	100.763	102.453	10.7512	86.2319	94.086	91.9355	100.649	93.2257	5.9562	111.364	90.1163	96.0526	107.237	101.192	9.81643
1.46608	103.636	111.494	96.4072	107.229	104.692	6.38903	115.044	90.4459	102.825	90.1554	99.6176	11.8592	98.374	100.93	114.634	116.794	107.683	9.37345	88.4058	95.6989	89.2473	100	93.338	5.50807	104.545	94.186	97.3684	106.579	100.67	5.85596
1.71605	83.6364	98.8506	97.006	89.1566	92.1624	7.06918	95.5752	78.9809	97.1751	80.829	88.1401	9.56131	108.13	91.6279	98.374	95.4198	98.388	7.05732	89.1304	89.7849	98.3871	116.234	98.3841	12.6252	106.061	93.0233	94.7368	105.263	99.771	6.84587

## Sheet: Figure 6A
6A DD	Chloroplast bioluminescence values after de-trending													6A LL	Chloroplast bioluminescence values after de-trending
Time (hours)	cetl-1				WT				Compl.					Time (hours)	cetl-1				WT					Compl.
0	2572	2508	2642	2513	2648	2584	2161	2304	2574	2700	2521	2389		0	1422	1261	1211	1215	1144	1120	1011	1134	1288	1332	1429	1173
1.00004	825	843	1033	923	966	1211	1035	1136	1101	971	1117	1181		1.00009	2086	1945	1796	1771	1901	2057	1564	1800	2232	1726	1809	1571
2.00005	586	607	708	596	768	855	752	833	877	747	849	938		2.00004	1968	1847	1705	1685	1913	2025	1477	1954	2001	1523	1621	1496
3.00007	513	554	631	501	713	731	644	713	787	638	729	798		3.00009	1663	1651	1563	1576	1886	1864	1512	2138	1637	1377	1449	1362
4.00006	504	557	598	477	683	687	586	633	723	590	647	732		4.00008	1405	1424	1384	1452	1689	1544	1567	2001	1359	1285	1322	1287
5.00007	500	569	579	469	647	636	544	588	674	542	612	684		5.00012	1204	1202	1189	1317	1369	1229	1485	1502	1164	1209	1231	1232
6.00011	483	564	567	469	599	595	520	546	626	523	570	630		6.00012	1059	1024	1036	1167	1099	1016	1293	1101	1041	1150	1140	1188
7.00007	484	570	577	472	582	558	496	524	608	507	559	606		7.00014	940	904	933	1020	927	867	1099	860	945	1080	1069	1121
8.00012	508	603	584	504	569	543	486	508	579	502	548	587		8.00008	842	804	845	893	822	780	965	748	859	1034	998	1062
9.00013	554	633	624	548	571	541	509	503	578	513	551	586		9.0001	759	742	773	793	757	731	870	670	791	954	921	1002
10.0001	632	697	686	612	591	578	541	529	618	552	586	614		10.0001	686	701	727	718	701	695	786	615	721	891	846	928
11.0002	762	801	817	742	683	660	660	619	690	669	678	701		11.0002	620	665	676	666	655	654	746	567	668	821	778	853
12.0002	951	950	994	931	889	835	879	807	862	892	842	854		12.0002	565	643	642	624	599	620	700	525	616	749	702	784
13.0002	1258	1201	1253	1204	1233	1131	1206	1121	1157	1221	1116	1114		13.0002	550	642	639	615	564	588	643	491	587	704	670	725
14.0002	1535	1428	1487	1481	1555	1436	1531	1457	1425	1540	1405	1361		14.0002	567	668	660	641	568	602	613	475	578	684	649	683
15.0002	1757	1621	1656	1709	1777	1658	1790	1703	1616	1796	1630	1561		15.0002	603	716	709	682	595	638	607	497	612	669	642	669
16.0002	1829	1721	1727	1821	1854	1743	1859	1829	1674	1880	1772	1666		16.0002	670	771	762	735	639	679	627	548	640	683	664	670
17.0002	1808	1726	1681	1802	1807	1695	1866	1807	1680	1852	1812	1639		17.0002	736	830	843	801	691	729	667	616	679	717	688	695
18.0003	1720	1652	1587	1716	1658	1635	1761	1724	1578	1727	1734	1595		18.0002	808	889	918	876	735	774	711	678	705	739	719	720
19.0003	1611	1545	1449	1596	1505	1494	1607	1583	1486	1583	1613	1497		19.0003	864	931	974	936	752	795	731	711	717	752	737	736
20.0003	1476	1428	1338	1481	1341	1381	1454	1468	1349	1447	1473	1392		20.0003	936	977	1051	1018	795	829	787	759	751	786	778	771
21.0003	1370	1315	1250	1382	1230	1273	1335	1345	1288	1317	1328	1290		21.0003	1002	1031	1107	1075	815	856	821	800	788	825	799	808
22.0003	1275	1238	1157	1297	1129	1219	1262	1250	1194	1211	1223	1209		22.0003	1080	1072	1163	1131	871	894	866	857	834	878	848	843
23.0003	1143	1133	1057	1176	1037	1140	1168	1159	1117	1109	1083	1118		23.0003	1155	1126	1208	1186	917	950	916	936	888	915	893	909
24.0003	993	1003	944	1042	941	1070	1083	1069	1037	1009	992	1040		24.0003	1220	1156	1254	1230	988	992	983	999	963	986	955	987
25.0003	867	881	843	901	856	997	968	964	928	911	882	956		25.0003	1269	1178	1287	1266	1093	1061	1068	1108	1032	1054	1030	1070
26.0003	699	752	729	756	743	895	827	841	834	774	768	824		26.0004	1296	1213	1308	1284	1213	1151	1184	1225	1136	1151	1146	1184
27.0004	564	624	634	600	629	743	651	692	709	646	665	718		27.0003	1296	1213	1299	1286	1296	1214	1272	1324	1221	1236	1237	1293
28.0003	454	541	562	494	539	601	492	552	607	519	573	611		28.0004	1271	1207	1265	1235	1368	1267	1364	1389	1320	1317	1328	1361
29.0004	415	493	550	444	487	516	391	487	533	437	519	546		29.0004	1232	1192	1222	1200	1410	1300	1420	1463	1398	1368	1395	1407
30.0004	404	484	545	435	477	473	352	457	496	393	494	506		30.0004	1199	1162	1173	1113	1374	1290	1428	1466	1397	1380	1422	1416
31.0004	409	498	553	450	477	444	350	456	485	380	494	519		31.0004	1140	1118	1103	1049	1294	1263	1399	1407	1390	1366	1385	1400
32.0004	429	524	594	470	481	453	341	453	498	378	496	526		32.0004	1076	1075	1047	1003	1230	1216	1340	1352	1352	1294	1314	1311
33.0004	471	554	628	504	484	433	350	446	493	383	512	521		33.0005	1020	1008	991	947	1142	1179	1275	1248	1304	1239	1242	1254
34.0004	507	597	663	559	490	445	354	464	512	404	541	557		34.0004	949	979	929	880	1054	1140	1217	1149	1242	1151	1155	1170
35.0004	570	643	734	621	518	454	383	479	536	433	590	600		35.0005	891	932	868	833	1000	1032	1135	1066	1168	1067	1059	1080
36.0005	655	712	790	703	555	499	426	530	595	479	638	646		36.0005	824	897	815	805	919	1023	1060	979	1098	984	961	987
37.0005	764	807	866	817	642	569	543	617	674	590	736	747		37.0005	776	861	776	751	855	985	982	883	1008	931	891	914
38.0005	932	936	991	967	783	719	714	793	834	790	880	932		38.0005	748	833	731	743	810	922	896	817	911	859	822	849
39.0004	1103	1076	1100	1123	979	972	961	1031	1060	1057	1081	1146		39.0005	722	811	710	750	774	870	801	735	830	783	763	795
40.0005	1315	1256	1227	1297	1218	1214	1257	1308	1283	1347	1261	1338		40.0005	711	788	707	764	750	828	732	688	753	752	735	742
41.0004	1535	1429	1308	1474	1440	1458	1488	1480	1458	1555	1357	1451		41.0005	725	797	729	791	734	798	694	685	703	735	718	711
42.0005	1617	1522	1391	1568	1568	1632	1654	1639	1554	1694	1430	1533		42.0005	753	817	757	828	775	779	693	686	690	729	730	709
43.0005	1638	1532	1398	1584	1620	1696	1680	1652	1594	1736	1463	1481		43.0006	791	848	807	872	792	796	701	720	703	750	745	743
44.0005	1611	1519	1344	1546	1607	1714	1673	1656	1578	1701	1400	1480		44.0005	840	875	862	907	817	805	735	743	716	778	776	764
45.0005	1569	1453	1322	1489	1562	1682	1681	1623	1501	1627	1393	1387		45.0006	897	895	917	961	844	818	773	779	740	818	814	798
46.0006	1491	1406	1279	1418	1490	1611	1663	1541	1440	1562	1323	1342		46.0006	961	941	977	1012	883	841	826	801	773	846	839	830
47.0006	1385	1307	1196	1325	1405	1553	1617	1452	1364	1466	1275	1276		47.0006	963	969	1024	1016	900	855	864	851	812	876	890	863
48.0006	1250	1213	1132	1229	1324	1447	1538	1349	1268	1333	1206	1186		48.0006	1026	1008	1066	1064	942	878	886	916	852	914	928	906
49.0006	1151	1132	1075	1135	1226	1325	1423	1209	1176	1241	1127	1109		49.0006	1064	1055	1114	1097	983	895	943	976	909	955	976	941
50.0006	1044	1039	1006	1027	1080	1186	1259	1082	1084	1105	1031	1035		50.0006	1101	1099	1160	1128	1030	1004	1022	1029	968	999	1017	1013
51.0006	925	921	935	904	931	1020	1050	924	965	956	930	932		51.0007	1133	1133	1203	1156	1086	1083	1109	1105	1052	1067	1055	1087
52.0006	817	823	863	787	787	827	834	788	818	786	850	826		52.0007	1160	1148	1225	1173	1153	1160	1220	1179	1133	1112	1123	1123
53.0006	677	727	802	703	694	659	652	665	725	664	802	766		53.0007	1169	1161	1212	1159	1172	1215	1315	1225	1198	1156	1159	1196
54.0007	622	672	795	637	661	567	541	606	679	568	769	742		54.0006	1156	1159	1193	1122	1196	1268	1351	1266	1262	1187	1163	1205
55.0007	593	640	781	600	631	529	481	556	654	531	750	711		55.0007	1108	1134	1136	1087	1195	1277	1312	1279	1294	1195	1176	1220
56.0007	571	632	765	567	632	526	463	549	625	516	749	708		56.0007	1108	1110	1114	1049	1180	1265	1316	1315	1284	1179	1147	1194
57.0007	589	634	783	602	625	516	458	567	629	514	731	710		57.0007	1092	1081	1078	1018	1149	1232	1284	1249	1252	1148	1103	1161
58.0007	599	645	788	634	620	537	455	560	622	507	750	698		58.0008	1059	1060	1045	964	1083	1197	1215	1207	1220	1107	1067	1126
59.0007	625	678	798	674	637	553	461	542	661	522	763	711		59.0008	1029	1027	996	940	1056	1145	1180	1133	1192	1086	1107	1084
60.0007	652	712	822	716	675	583	489	622	672	564	771	751		60.0007	991	989	953	919	1030	1108	1101	1090	1150	1031	1062	1021
61.0007	707	756	856	757	715	616	549	690	730	618	828	812		61.0008	948	964	909	900	986	1051	1040	998	1086	1005	1003	985
62.0008	777	800	892	818	793	680	622	778	822	691	901	833		62.0007	910	923	871	889	956	999	973	953	999	953	966	941
63.0007	861	865	943	882	912	783	770	896	891	830	964	918		63.0008	881	896	838	877	912	952	893	888	933	918	945	906
64.0008	936	938	992	986	1028	927	928	1039	1011	989	1036	1029		64.0008	865	865	817	866	885	894	819	835	871	894	914	881
65.0008	1028	1022	1045	1071	1177	1106	1144	1209	1098	1171	1091	1066		65.0008	865	845	792	870	877	852	744	793	833	869	879	842
66.0008	1122	1107	1067	1179	1300	1265	1302	1335	1211	1334	1150	1128		66.0008	867	835	800	872	844	797	676	752	774	841	864	826
67.0008	1199	1206	1112	1281	1362	1393	1442	1398	1307	1450	1160	1205		67.0008	877	839	795	873	857	759	633	745	728	840	864	831
68.0008	1282	1264	1158	1296	1373	1436	1532	1434	1340	1488	1198	1245		68.0009	879	845	807	913	851	755	637	749	725	836	879	841
69.0009	1296	1306	1151	1311	1348	1420	1529	1418	1325	1490	1198	1228		69.0009	910	848	839	923	859	756	642	753	747	844	879	832
70.0008	1293	1268	1148	1323	1324	1407	1480	1325	1304	1425	1166	1182		70.0009	930	860	859	957	876	777	676	789	771	866	896	868
71.0009	1303	1231	1160	1300	1282	1368	1409	1318	1234	1381	1146	1195		71.0009	958	916	905	962	894	809	714	809	770	905	901	885
72.0009	1244	1220	1119	1232	1208	1296	1332	1254	1209	1295	1112	1171		72.0009	977	923	925	980	927	850	757	854	809	924	916	915
73.0009	1198	1175	1091	1208	1140	1232	1249	1172	1185	1226	1100	1135		73.0009	997	966	956	1013	945	897	794	892	852	953	951	935
74.0009	1149	1124	1055	1151	1083	1147	1185	1117	1085	1169	1064	1135		74.0009	1025	988	984	1023	971	915	856	937	882	966	978	953
75.0009	1111	1061	1065	1101	975	1092	1065	996	1035	1047	1046	1073		75.0009	1036	1008	1009	1026	984	957	910	964	926	990	968	1016
76.0009	1033	1021	1030	1026	909	957	948	932	987	957	1001	997		76.001	1042	1025	1029	1038	1022	1024	991	1034	978	996	1031	1003
77.001	998	962	984	960	859	852	863	858	927	842	948	962		77.001	1054	1039	1079	1063	1045	1071	1096	1117	1040	1038	1065	1044
78.001	913	904	933	890	810	791	765	818	859	789	919	923		78.001	1055	1060	1108	1068	1075	1129	1158	1155	1100	1072	1059	1064
79.001	857	850	924	850	765	762	705	788	820	731	899	884		79.001	1057	1089	1107	1078	1076	1168	1244	1210	1177	1089	1076	1089
80.001	827	835	927	789	773	733	686	766	810	693	904	877		80.001	1052	1095	1129	1051	1091	1199	1304	1230	1205	1103	1107	1103
81.001	815	820	893	763	763	711	672	755	803	697	913	870		81.0011	1031	1075	1137	1049	1092	1188	1311	1245	1226	1082	1097	1089
82.001	784	796	892	747	761	716	677	752	767	708	856	812		82.0011	1027	1078	1094	1028	1083	1172	1296	1220	1233	1066	1082	1083
83.001	784	806	889	754	777	721	654	780	795	670	878	840		83.001	1020	1064	1078	1016	1083	1160	1258	1176	1222	1065	1049	1054
84.0011	800	797	860	765	805	741	685	763	801	718	907	814		84.0011	997	1043	1023	1004	1058	1108	1219	1142	1169	1054	1066	1045
85.001	825	818	903	788	825	754	701	776	838	733	876	858		85.0011	1007	1036	975	990	1064	1079	1166	1079	1127	1036	1041	1041
86.0011	813	821	876	796	853	787	737	806	804	758	888	880		86.001	984	1015	944	974	1035	1057	1089	1035	1098	1034	1019	1025
87.001	854	833	901	835	898	813	779	893	889	836	902	915		87.0011	975	1009	917	966	1015	1017	1043	1002	1051	1020	1002	1006
88.0011	872	847	926	865	964	897	874	907	927	894	937	935		88.0011	997	1001	894	969	1003	956	999	955	1011	1003	1004	999
89.0011	899	882	952	897	1045	986	937	1018	947	1009	992	974		89.0011	987	958	854	953	979	961	932	929	963	985	979	978
90.0011	962	880	959	971	1121	1063	1052	1121	1030	1063	1009	1044		90.0011	970	951	836	941	961	979	864	886	903	958	953	970
91.0011	1008	925	994	1033	1171	1129	1195	1149	1113	1173	1033	1097		91.0011	970	930	816	936	953	950	814	859	871	958	951	947
92.0011	1028	950	999	1084	1240	1209	1303	1209	1142	1211	1089	1093		92.0011	955	926	770	939	921	906	776	834	831	928	938	940
93.0012	1120	980	1048	1127	1215	1189	1346	1231	1169	1271	1104	1140		93.0012	939	918	841	941	906	877	747	825	815	913	919	920
94.0012	1140	996	1078	1138	1208	1215	1313	1198	1155	1298	1084	1135		94.0012	953	926	955	946	924	863	754	843	802	922	938	894
95.0012	1153	1183	1095	1169	1159	1200	1282	1183	1162	1227	1095	1116		95.0012	958	931	1020	951	920	830	736	838	810	924	926	916
96.0012	1151	1247	1133	1185	1169	1198	1232	1130	1154	1221	1080	1111		96.0012	966	925	1040	963	929	850	789	844	828	952	942	936
97.0012	1123	1290	1101	1141	1108	1165	1195	1124	1131	1167	1084	1095		97.0012	995	943	1071	966	945	870	813	845	850	958	945	938
98.0012	1143	1266	1126	1149	1079	1140	1149	1075	1099	1110	1116	1055		98.0012	1009	965	1071	1012	955	879	862	857	901	964	963	960
99.0012	1132	1254	1088	1107	979	1075	1076	1037	1097	1093	1074	1072		99.0012	1016	970	1060	1020	963	898	862	824	940	970	980	965
100.001	1072	1187	1072	1090	979	1024	1044	1006	1056	1038	1030	1017		100.001	1025	992	1060	1032	974	928	902	829	948	987	1001	1001
101.001	1063	1152	1063	1062	933	981	969	967	983	984	1020	1025		101.001	1016	1010	1073	1042	982	962	952	856	981	1009	1028	1020
102.001	1020	1108	1028	1023	888	944	889	905	955	905	985	968		102.001	1031	999	1071	1043	1016	1005	1002	862	1023	1018	1019	1045
103.001	1023	1062	1015	1007	902	912	868	911	914	897	999	1012		103.001	1029	1023	1080	1033	1012	1042	1054	865	1039	1006	1034	1047
104.001	963	1010	1018	954	860	882	884	912	921	876	969	926		104.001	1035	1047	1076	1048	1031	1066	1052	886	1066	983	1067	1056
105.001	940	972	987	927	880	883	848	916	883	844	949	952		105.001	1045	1044	1084	1032	1036	1101	1107	871	1115	993	1064	1035
106.001	936	915	953	917	865	857	841	881	914	867	946	910		106.001	1015	1054	1087	1028	1047	1131	1128	921	1123	984	1053	1041
107.001	914	864	954	884	859	870	842	871	879	840	952	938		107.001	1015	1036	1080	1043	1059	1144	1150	1191	1136	984	1032	1012
108.001	895	848	947	871	882	866	837	872	926	832	903	918		108.001	999	1042	1061	1015	1059	1127	1137	1354	1135	984	1029	1009
109.001	844	816	886	841	879	863	839	857	850	803	865	885		109.001	991	1027	1048	1014	1051	1130	1118	1357	1095	962	1013	998
110.001	896	842	910	864	913	889	856	893	914	843	881	881		110.001	978	1017	1031	998	1046	1112	1118	1354	1088	965	1010	998
111.001	872	846	895	855	956	895	887	920	944	872	894	925		111.001	981	1007	1032	987	1056	1089	1072	1267	1044	949	1011	992
112.001	909	843	903	902	959	887	951	961	920	915	954	959		112.001	973	1007	1003	982	1046	1078	1053	1198	1043	946	1005	1001
113.001	890	884	921	910	982	960	931	961	978	922	943	959		113.001	986	1000	1005	971	1032	1060	1008	1154	1020	995	1011	999
114.001	930	888	911	893	1036	982	951	962	990	996	953	962		114.001	995	998	1003	985	1016	1041	999	1090	992	1085	1001	999
115.001	913	907	903	924	1053	1032	982	995	980	999	966	938		115.001	979	1008	987	972	1010	982	954	1029	945	1130	984	1000
116.001	937	976	917	935	1086	1027	1055	1025	998	1081	966	991		116.001	994	990	977	968	963	961	939	990	940	1134	993	1013
117.001	997	1003	959	974	1087	1108	1115	1089	1051	1133	1035	1059		117.001	993	986	961	966	958	913	909	966	931	1092	983	1017
118.001	1022	1047	991	1054	1125	1106	1145	1106	1046	1142	1090	1096		118.001	988	990	948	961	946	887	888	909	942	1071	966	1013
119.001	1021	1059	1037	1082	1108	1134	1141	1130	1120	1118	1086	1080		119.001	997	980	942	971	950	870	878	896	917	1046	955	988
120.001	1083	1104	1052	1066	1075	1117	1105	1114	1087	1156	1093	1069
121.002	1069	1081	1086	1107	1074	1084	1070	1091	1073	1058	1048	1038
122.002	1058	1102	1052	1093	1017	1087	1065	1052	995	1100	1040	1043
123.002	1101	1118	1079	1115	1018	1057	1079	1039	1059	1087	1030	1054
124.002	1074	1118	1111	1112	1002	1043	1035	998	1063	1075	1061	1039
125.002	1110	1109	1096	1114	989	971	1017	1041	1061	1048	1049	1045
126.002	1073	1103	1101	1092	990	948	991	995	1033	1001	1038	1042
127.002	1096	1066	1062	1097	956	967	975	1005	1004	983	1048	1008
128.002	1067	1048	1079	1058	953	958	934	949	993	954	1053	1005
129.002	1038	1040	1036	1057	942	938	927	957	992	943	1037	1001
130.002	1019	972	1012	1012	930	943	952	961	944	938	986	971
131.002	1015	954	1030	992	936	936	976	939	966	889	982	974
132.002	971	934	981	948	932	879	904	901	935	892	964	958
133.002	948	929	960	938	941	924	920	946	899	906	971	1000
134.002	912	923	939	904	891	920	914	924	951	920	940	941
135.002	902	895	953	906	927	907	919	943	943	888	938	945
136.002	874	869	933	885	939	927	975	952	920	905	914	905
137.002	877	885	909	876	921	952	940	942	950	975	904	883
138.002	830	844	865	834	948	944	926	926	892	922	860	868
139.002	917	916	887	902	990	1031	1012	973	917	953	918	933
140.002	924	933	873	909	972	992	996	968	986	950	942	917
141.002	937	942	906	920	1013	1003	1025	990	974	1018	937	985
142.002	947	985	914	942	1015	1029	1027	1023	968	1017	958	1002
143.002	986	984	922	1004	994	976	1023	988	983	972	984	1005
144.002	996	1021	953	998	1007	1032	1003	1012	1011	1018	1010	1004

## Sheet: Figure 6B
6B DD							6B LL
cetl-1		WT		Compl.			cetl-1		WT		Compl.
Period (hour)	Amplitude	Period (hour)	Amplitude	Period (hour)	Amplitude		Period (hour)	Amplitude	Period (hour)	Amplitude	Period (hour)	Amplitude
26.3	0.46	25.7	0.45	26	0.25		26.7	0.24	26.7	0.25	25.6	0.25
26.3	0.39	25.7	0.5	25.4	0.33		27.3	0.2	27.3	0.26	26.3	0.31
26.3	0.3	25.8	0.58	25.8	0.34		27	0.25	26.4	0.34	26.4	0.28
26	0.45	25.5	0.49	25.7	0.31		26.1	0.21	26.9	0.34	25.9	0.19
26	0.54	26.3	0.61	26	0.53		26	0.23	27	0.31	26.8	0.28
26.1	0.51	26	0.52	25.8	0.44		26.6	0.27	26.2	0.27	26.7	0.34
25.9	0.49	25.9	0.35	26	0.44		26.1	0.22	25.3	0.21	26.8	0.36
26.1	0.47	26.5	0.57	25.8	0.47		26.3	0.25	26	0.17	26.7	0.27
26	0.46	26.4	0.52	25.8	0.42		26.6	0.22	26.6	0.23	26	0.24
26.1	0.65	26.6	0.54	25.8	0.54		26.6	0.27	26.1	0.24	26.1	0.24
26.1	0.53	26.1	0.65	25.8	0.36		26.6	0.22	26	0.23	25.8	0.26
26	0.51	26	0.46	25.8	0.36		26.9	0.25	25.8	0.22	27	0.24
25.7	0.53	26	0.57	25.9	0.43		26.3	0.26	25.9	0.22	26.7	0.32
25.7	0.61	25.9	0.69	26.3	0.36		26.3	0.24	26.2	0.23	26.3	0.44
25.8	0.53	25.9	0.59	26.3	0.39		26.1	0.23	25.9	0.21	26.6	0.39
25.7	0.46	26.4	0.41	25.6	0.31		25.4	0.17	25.3	0.22	25.7	0.25
26.9	0.32	25.9	0.64	25.4	0.42		25.8	0.28	25.9	0.23	26.5	0.3
26.9	0.25	25.8	0.35	25.7	0.41		26.5	0.31	26	0.27	26.2	0.28
26.6	0.25	26.1	0.54	25.9	0.33		26.1	0.29	26.9	0.24	25.9	0.27
26.6	0.22			25.8	0.34		26.3	0.3	26.1	0.25	25.8	0.23
26.5	0.5			25.5	0.42		26.3	0.28	26.2	0.24	26.6	0.29
26.7	0.48						26.3	0.35	26.3	0.23	26.3	0.25
26.5	0.43						26.3	0.27	26.5	0.25
26.8	0.41						25.6	0.27	26.2	0.23
26.3	0.34						25.8	0.32	26.2	0.23
26.3	0.51						26	0.31	26.3	0.27
26.3	0.4						26.2	0.23	25.9	0.21
26	0.34						25.7	0.21	26.7	0.26
26	0.46						25.9	0.24	26.3	0.32
26.3	0.27						26.3	0.25	26.5	0.33
26.2	0.35						26.3	0.31	26.1	0.43
26.6	0.29						26.2	0.27	26.5	0.41
26.5	0.25						28.5	0.16	26.3	0.42
26.2	0.34						28.5	0.15	26.2	0.46
26.6	0.51						26.8	0.16	26.6	0.42
26.5	0.46						26.5	0.13
26.6	0.43						27.5	0.13
26.4	0.37						27.4	0.19
26.6	0.37						27.5	0.17
26.2	0.61						26.9	0.21
26	0.69						28.1	0.14
26.3	0.33						27.5	0.14
26.2	0.49						26.9	0.14
26	0.47						26.9	0.13
27.9	0.21						27.5	0.14
27.2	0.3						27.1	0.17
							26.9	0.19
							27.1	0.17
							27	0.14
							26.5	0.26
							26.7	0.31
							26.6	0.27
							26.6	0.27
							26.6	0.21
							27.6	0.14
							27.4	0.18
							27.8	0.13
							27.5	0.13
							27.7	0.14
							27.6	0.13
							25.7	0.13
							26.8	0.14
							26.3	0.15
							26.3	0.14
							27.1	0.14
							26.9	0.28
							26.6	0.27
							26.4	0.39
							26	0.21

## Sheet: Figure 6C
Peak phase (Circadian Time)
6C DD				6C LL
cetl-1	WT	Compl.		cetl-1	WT	Compl.																										Theta	R	Y	X
4.4	5	4.8		24	1.5	3.2																										0	1	1	0
4.3	5.5	5.7		23.3	1.2	3.1																										15	1	0.965926	0.258819
4	5.4	4.8		23	2.6	3.5																										30	1	0.866025	0.5
4.7	5.5	4.6		23.9	1.5	1.9																										45	1	0.707107	0.707107
4.9	4.5	5.4		2.7	2.2	1.9																										60	1	0.5	0.866025
4.8	4.9	5.2		2.4	2.6	3.1																										75	1	0.258819	0.965926
6.2	5.6	5.4		2.1	3.7	2.4																										90	1	6.12574e-17	1
5.8	4.7	5.5		2.2	3.2	3.9																										105	1	-0.258819	0.965926
4.2	4.6	5.2		2	1.9	2.9																										120	1	-0.5	0.866025
4	4.4	5.1		2.6	2.6	2.4																										135	1	-0.707107	0.707107
4.1	5.2	5		0.4	2.9	3.1																										150	1	-0.866025	0.5
4.5	5.3	5.1		1.8	3.3	3																										165	1	-0.965926	0.258819
4.4	4.4	5		2.4	3	1.9																										180	1	-1	1.22515e-16
4.8	5	4.7		2.2	3.2	3																										195	1	-0.965926	-0.258819
4.6	4.9	4.6		3	2.8	1.8																										210	1	-0.866025	-0.5
4.5	4.4	5.2		3.9	3.7	1.6																										225	1	-0.707107	-0.707107
3.1	5.4	5.1		1.7	2.7	2																										240	1	-0.5	-0.866025
2.8	4.9	5.7		1	2.8	1.6																										255	1	-0.258819	-0.965926
2.9	5	5.6		1	1.5	3.1																										270	1	-1.83772e-16	-1
3.4		5.3		1.6	2.5	2.5																										285	1	0.258819	-0.965926
4.5		5.4		0.8	2.3	1.6																										300	1	0.5	-0.866025
4.4				1.7	1.9	2.5																										315	1	0.707107	-0.707107
4.7				0.7	1.5																											330	1	0.866025	-0.5
4.7				2.1	2																											345	1	0.965926	-0.258819
3.9				2.3	2.7																											360	1	1	-2.4503e-16
3.8				1.1	2.6
3.8				1.1	3.1
3.8				1.8	2.5
4.2				3.7	3.1
3.7				1.1	2.7
4				2.8	3.7
3.4				2.9	3.4
2.7				18.9	3.4
3.9				20.1	3.7
5				22.7	2.9
5.1				1
4.8				23.6
4.8				23.5
3.4				23.8
4.2				1.6
4.2				22.5
4				21.8
4.4				22.2
4.3				22.1
1.4				22
2.5				22.4
				22.7
				21.2
				22.7
				3
				1.3
				2.1
				1.8
				23
				20.5
				22.1
				23.6
				0.1
				23.1
				23.4
				2
				22.8
				23.2
				23.5
				23.4
				1
				1.7
				2.1
				2.4

## Sheet: Figure 6D
WTp (Chloroplast bioluminescence values after de-trending)																																										cetl-1 (Chloroplast bioluminescence values after de-trending)
Time (hours)	Red light						Average	Standard Deviation	Yellow light						Average	Standard Deviation	Violet light						Average	Standard Deviation	Blue light						Average	Standard Deviation	Dark control						Average	Standard Deviation		Time (hours)	Red light
0	3208	2925	2709	2918	3459	3155	3062.33	265.212	3437	3453	2926	3284	3367	3040	3251.17	219.13	3370	2851	3045	3086	3429	3063	3140.67	218.087	3278	3288	2885	3687	3371	3287	3299.33	256.058	3305	3187	3036	3445	3616	3140	3288.17	213.603		0	2010	2449	2033	2720	1931	2187	1847
1.00001	1444	1305	1277	1251	1243	1197	1286.17	85.3239	1186	1138	1206	1424	1280	1273	1251.17	100.272	1275	1242	1203	1328	1219	1227	1249	45.7515	1287	1320	1223	1226	1295	1221	1262	43.763	1380	1233	1243	1315	1247	1219	1272.83	62.1367		1.00001	940	976	903	979	865	885	902
2.00002	896	924	871	822	756	670	823.167	95.6377	668	617	757	871	821	805	756.5	96.8664	835	866	766	876	708	739	798.333	70.2586	846	833	798	644	842	721	780.667	81.6178	827	793	774	763	696	741	765.667	44.8271		2.00002	701	645	633	622	602	618	670
3.00009	736	795	754	673	605	513	679.333	105.259	505	459	628	729	681	675	612.833	107.265	695	739	635	736	562	603	661.667	73.0799	710	683	654	477	701	570	632.5	91.4303	661	637	620	608	522	584	605.333	48.4218		3.00009	632	579	559	538	549	535	622
4.0001	668	715	684	613	515	436	605.167	108.66	419	367	556	644	609	608	533.833	113.841	608	666	567	666	469	531	584.5	77.9044	623	598	571	399	612	497	550	86.6349	593	555	545	527	438	515	528.833	51.9785		4.0001	589	546	512	500	524	481	594
5.00011	631	667	632	576	461	393	560	109.197	368	330	516	606	563	563	491	114.252	548	617	512	627	425	491	536.667	77.3374	573	547	532	360	574	445	505.167	85.4434	533	502	497	492	403	457	480.667	45.125		5.00011	565	515	474	468	505	443	565
6.00012	584	632	600	536	428	361	523.5	106.74	339	300	473	573	519	528	455.333	110.592	522	578	474	583	391	464	502	73.8729	532	505	483	334	528	415	466.167	77.5046	496	460	477	450	362	426	445.167	47.1696		6.00012	542	494	459	447	493	410	545
7.00013	548	607	556	507	406	344	494.667	99.9393	316	282	458	542	493	507	433	107.77	491	542	446	546	361	436	470.333	70.7295	501	478	460	315	490	388	438.667	72.6407	468	428	454	425	349	401	420.833	42.3009		7.00013	536	488	445	445	487	397	546
8.00011	536	582	555	488	380	329	478.333	101.993	305	268	453	517	470	490	417.167	104.095	476	515	442	533	345	427	456.333	68.0696	472	456	440	311	465	378	420.333	63.3551	441	409	441	412	328	393	404	41.7708		8.00011	557	510	457	459	506	394	575
9.00013	526	562	542	469	369	328	466	97.0093	302	261	445	504	467	487	411	103.051	454	495	442	515	334	425	444.167	63.5717	463	438	444	303	453	374	412.5	62.1378	439	398	445	401	322	387	398.667	44.2568		9.00013	595	540	488	496	548	417	620
10.0002	532	569	556	491	385	356	481.5	90.4539	323	281	463	521	480	517	430.833	103.039	456	511	462	536	351	460	462.667	63.6166	474	443	465	331	463	391	427.833	56.0586	447	404	463	422	330	405	411.833	46.3958		10.0002	675	594	544	553	618	455	694
11.0002	609	647	636	572	477	469	568.333	78.2858	442	392	557	584	570	593	523	84.508	537	583	550	604	449	562	547.5	53.8173	552	504	544	444	537	477	509.667	42.7302	554	472	553	497	409	487	495.333	54.4745		11.0002	773	676	633	659	726	533	795
12.0001	762	784	785	775	704	724	755.667	33.9097	740	687	757	752	769	773	746.333	31.4049	720	755	756	775	708	785	749.833	30.2484	747	694	741	740	734	706	727	21.6518	755	688	752	734	663	700	715.333	37.3827		12.0001	930	807	794	825	898	686	948
13.0002	1075	1080	1077	1138	1146	1187	1117.17	46.7222	1238	1211	1137	1098	1137	1082	1150.5	61.8539	1094	1079	1132	1087	1165	1172	1121.5	40.7566	1089	1061	1089	1266	1100	1116	1120.17	73.6679	1136	1077	1123	1139	1159	1096	1121.67	30.1839		13.0002	1131	1028	1048	1079	1139	951	1168
14.0002	1374	1320	1338	1495	1570	1665	1460.33	139.448	1725	1732	1507	1432	1504	1395	1549.17	145.368	1476	1402	1502	1396	1632	1536	1490.67	88.5408	1445	1474	1471	1768	1445	1564	1527.83	125.57	1482	1496	1520	1541	1684	1523	1541	73.1027		14.0002	1348	1277	1337	1366	1397	1293	1401
15.0002	1577	1542	1551	1710	1879	2004	1710.5	192.971	2022	2058	1787	1669	1746	1637	1819.83	179.055	1744	1669	1791	1607	1959	1804	1762.33	121.993	1673	1780	1774	2080	1720	1896	1820.5	147.445	1731	1834	1833	1833	2030	1885	1857.67	98.2521		15.0002	1574	1530	1622	1629	1638	1640	1634
16.0002	1676	1624	1666	1793	1999	2130	1814.67	205.702	2097	2138	1908	1752	1852	1765	1918.67	164.839	1842	1767	1927	1726	2086	1913	1876.83	129.308	1787	1903	1921	2155	1824	2035	1937.5	136.973	1820	1967	1965	1944	2116	2027	1973.17	97.6881		16.0002	1714	1720	1836	1805	1802	1903	1786
17.0003	1671	1629	1672	1767	1960	2067	1794.33	178.914	2017	2057	1909	1711	1805	1800	1883.17	135.251	1827	1780	1921	1726	2028	1892	1862.33	108.057	1800	1887	1910	2055	1802	2000	1909	103.356	1812	1965	1937	1922	2032	2024	1948.67	80.5125		17.0003	1750	1785	1891	1832	1831	1971	1814
18.0002	1624	1567	1642	1711	1848	1927	1719.83	140.016	1901	1920	1812	1642	1753	1738	1794.33	105.422	1723	1706	1836	1668	1910	1807	1775	91.5249	1733	1801	1833	1903	1763	1883	1819.33	66.6383	1740	1876	1815	1838	1881	1892	1840.33	57.1128		18.0002	1712	1758	1848	1788	1769	1934	1755
19.0003	1556	1529	1595	1619	1729	1761	1631.5	93.7779	1756	1787	1677	1538	1636	1647	1673.5	89.632	1618	1633	1705	1604	1767	1702	1671.5	63.3617	1629	1682	1728	1730	1665	1757	1698.5	47.9781	1623	1746	1703	1691	1734	1751	1708	47.975		19.0003	1618	1668	1759	1680	1668	1834	1620
20.0003	1479	1446	1488	1522	1597	1610	1523.67	66.5332	1625	1661	1555	1448	1497	1548	1555.67	78.7342	1498	1510	1556	1495	1634	1555	1541.33	52.9062	1536	1550	1599	1588	1544	1623	1573.33	35.0409	1537	1615	1549	1562	1597	1592	1575.33	30.533		20.0003	1509	1548	1640	1567	1539	1709	1489
21.0003	1374	1371	1410	1415	1459	1472	1416.83	41.9686	1496	1536	1428	1345	1382	1436	1437.17	70.5022	1397	1403	1432	1387	1496	1438	1425.5	39.9237	1429	1449	1467	1454	1425	1477	1450.17	20.498	1436	1487	1414	1452	1483	1465	1456.17	28.1099		21.0003	1391	1439	1509	1462	1427	1583	1354
22.0003	1282	1282	1335	1303	1355	1348	1317.5	32.7826	1380	1430	1322	1247	1263	1327	1328.17	69.1821	1282	1313	1295	1264	1360	1309	1303.83	32.8841	1306	1319	1321	1342	1318	1344	1325	14.9131	1322	1348	1282	1321	1370	1341	1330.67	29.9711		22.0003	1267	1337	1389	1346	1306	1464	1222
23.0003	1169	1167	1198	1189	1218	1189	1188.33	18.9912	1245	1290	1171	1120	1148	1203	1196.17	63.2311	1190	1180	1177	1153	1222	1192	1185.67	22.5979	1190	1167	1187	1200	1186	1209	1189.83	14.2466	1234	1232	1156	1209	1249	1222	1217	32.7047		23.0003	1134	1211	1246	1207	1172	1304	1082
24.0003	1036	1032	1071	1048	1060	1037	1047.33	15.4359	1101	1117	1026	1001	1001	1048	1049	49.932	1047	1035	1019	1027	1058	1043	1038.17	14.1197	1052	1032	1021	1031	1035	1066	1039.5	16.4286	1105	1078	1028	1066	1107	1083	1077.83	29.1164		24.0003	1008	1080	1101	1072	1033	1161	936
25.0003	881	888	914	891	890	858	887	18.0665	896	897	855	858	835	874	869.167	24.5391	894	870	863	873	863	871	872.333	11.4134	874	843	852	816	865	878	854.667	23.0796	945	902	872	911	913	900	907.167	23.6425		25.0003	860	949	932	925	876	982	798
26.0003	742	731	757	726	700	664	720	33.3047	671	671	689	707	663	711	685.333	20.255	723	714	679	710	666	682	695.667	22.9492	707	679	681	615	692	679	675.5	31.5579	767	722	702	738	701	715	724.167	25.0712		26.0003	737	811	767	768	739	799	676
27.0003	598	597	594	559	498	461	551.167	58.5608	455	438	518	582	515	552	510	55.2196	564	556	519	566	457	516	529.667	41.8887	548	520	505	414	518	487	498.667	46.0594	579	530	546	551	493	528	537.833	28.6455		27.0003	597	655	581	603	585	582	551
28.0003	496	501	479	448	361	326	435.167	74.2143	304	275	403	489	418	435	387.333	81.679	446	469	417	478	331	399	423.333	54.3053	439	418	389	284	428	350	384.667	58.8138	460	406	436	421	354	400	412.833	36.0578		28.0003	492	524	443	477	472	420	451
29.0004	453	456	419	393	300	268	381.5	79.6561	227	202	350	449	387	392	334.5	98.5145	394	424	363	423	274	349	371.167	56.5665	391	364	343	231	378	292	333.167	60.8849	406	355	391	365	300	343	360	37.4593		29.0004	443	457	378	418	417	337	409
30.0004	427	450	402	374	284	245	363.667	81.8161	207	177	327	439	362	389	316.833	103.82	370	414	348	417	252	343	357.333	60.5299	370	357	327	212	361	278	317.5	61.6271	392	342	380	360	287	332	348.833	37.7169		30.0004	431	436	346	393	399	304	393
31.0004	440	443	405	374	278	243	363.833	84.6579	199	171	340	439	363	389	316.833	107.659	375	422	352	403	253	345	358.333	59.3958	375	348	333	210	354	275	315.833	61.8948	385	336	389	356	290	332	348	37.0891		31.0004	433	440	337	397	399	295	398
32.0004	451	442	418	392	281	251	372.5	85.5307	204	174	353	453	371	398	325.5	111.403	380	423	370	417	252	362	367.333	61.7468	375	360	345	219	370	282	325.167	62.0239	402	348	407	366	299	352	362.333	39.7626		32.0004	446	459	343	401	410	298	412
33.0004	455	459	416	410	291	263	382.333	84.4267	216	186	361	460	390	422	339.167	112.386	388	446	389	425	270	370	381.333	61.1806	379	367	362	232	377	294	335.167	59.5698	413	365	427	378	308	364	375.833	42.1019		33.0004	467	480	361	419	432	310	431
34.0005	466	469	443	426	305	282	398.5	83.1595	237	202	379	496	395	448	359.5	116.548	397	461	421	449	286	406	403.333	62.5097	409	382	384	247	395	314	355.167	62.3391	427	382	459	401	334	392	399.167	42.3104		34.0005	505	509	383	450	467	327	467
34.5325	1273	1340	1133	1075	848	922	1098.5	192.051	709	675	1102	1251	1028	1051	969.333	228.672	802	950	859	920	624	847	833.667	115.559	1145	1023	996	650	977	899	948.333	166.603	437	393	528	374	333	415	413.333	66.5212		34.5325	1085	1045	930	989	1017	835	1084
35.5179	1283	1278	1239	1293	1204	1202	1249.83	40.6518	1195	1529	1345	1427	1402	1409	1384.5	110.511	1026	1160	1065	1135	978	1072	1072.67	67.3963	1192	1229	1199	1328	1151	1087	1197.67	80.5324	583	554	608	548	469	529	548.5	47.878		35.5179	993	944	801	891	938	748	1056
36.5179	1409	1366	1327	1414	1357	1338	1368.5	36.0597	1459	1737	1551	1596	1660	1547	1591.67	97.0148	1335	1383	1302	1411	1289	1292	1335.33	51.251	1438	1490	1425	1703	1398	1349	1467.17	124.511	781	772	810	736	718	740	759.5	34.1277		36.5179	1038	976	863	902	976	781	1101
37.5179	1446	1438	1380	1454	1483	1476	1446.17	36.7501	1564	1668	1535	1508	1619	1507	1566.83	64.8365	1479	1449	1421	1553	1488	1435	1470.83	47.6589	1528	1570	1553	1798	1554	1484	1581.17	110.4	1089	1093	1085	1053	1087	1042	1074.83	21.6187		37.5179	1132	1061	972	1024	1082	918	1161
38.5179	1487	1479	1482	1508	1618	1659	1538.83	78.9365	1707	1730	1563	1458	1617	1498	1595.5	109.958	1583	1505	1535	1577	1675	1588	1577.17	57.808	1597	1617	1621	1866	1619	1619	1656.5	103.018	1429	1464	1393	1409	1513	1402	1435	45.8039		38.5179	1236	1154	1115	1161	1223	1082	1264
39.5179	1491	1501	1570	1567	1721	1760	1601.67	113.045	1867	1842	1583	1462	1624	1551	1654.83	163.782	1675	1564	1623	1655	1828	1651	1666	88.2315	1648	1664	1649	1892	1670	1716	1706.5	94.1993	1678	1749	1643	1707	1810	1684	1711.83	59.4959		39.5179	1340	1285	1287	1307	1360	1280	1369
40.5179	1482	1494	1582	1575	1758	1785	1612.67	129.873	1909	1875	1581	1427	1595	1521	1651.33	195.883	1719	1588	1681	1649	1898	1711	1707.67	104.728	1634	1628	1633	1874	1670	1754	1698.83	98.0947	1753	1839	1729	1823	1879	1784	1801.17	56.194		40.5179	1422	1401	1441	1433	1475	1477	1463
41.5179	1444	1433	1558	1504	1729	1751	1569.83	139.418	1888	1818	1555	1357	1525	1494	1606.17	204.046	1633	1525	1635	1563	1851	1665	1645.33	113.317	1553	1576	1604	1795	1614	1738	1646.67	96.9529	1755	1822	1722	1806	1804	1782	1781.83	37.3867		41.5179	1501	1491	1590	1548	1560	1626	1541
42.518	1350	1342	1462	1435	1644	1664	1482.83	140.71	1766	1714	1462	1286	1422	1407	1509.5	188.671	1535	1438	1547	1461	1762	1554	1549.5	114.593	1494	1496	1502	1655	1518	1648	1552.17	77.4349	1681	1711	1639	1734	1721	1700	1697.67	33.9627		42.518	1539	1539	1662	1610	1598	1728	1558
43.5179	1278	1263	1390	1336	1528	1519	1385.67	115.898	1614	1594	1361	1179	1315	1327	1398.33	171.074	1429	1311	1429	1352	1611	1455	1431.17	103.561	1378	1386	1402	1518	1435	1561	1446.67	75.7461	1573	1620	1515	1646	1632	1624	1601.67	49.0985		43.5179	1520	1556	1676	1625	1577	1760	1541
44.518	1175	1177	1282	1226	1398	1417	1279.17	106.998	1458	1443	1260	1111	1204	1228	1284	138.274	1312	1208	1312	1225	1446	1327	1305	85.1728	1278	1267	1267	1363	1261	1391	1304.5	57.1165	1472	1507	1423	1508	1558	1530	1499.67	47.0942		44.518	1455	1512	1637	1583	1510	1727	1466
45.518	1074	1078	1167	1111	1240	1266	1156	82.5954	1285	1265	1104	1025	1074	1076	1138.17	109.181	1202	1091	1189	1092	1287	1194	1175.83	74.5263	1111	1122	1139	1220	1162	1249	1167.17	55.6827	1370	1423	1312	1405	1475	1437	1403.67	56.765		45.518	1363	1427	1559	1485	1424	1628	1363
46.518	936	951	1011	965	1030	1044	989.5	44.7605	1046	1024	941	905	912	930	959.667	60.1354	1071	985	1034	982	1098	1021	1031.83	46.2835	968	965	985	1013	1000	1075	1001	40.6497	1254	1272	1227	1297	1412	1338	1300	66.6723		46.518	1258	1303	1433	1368	1297	1501	1248
47.518	833	846	885	856	864	867	858.5	17.9861	803	773	806	830	778	800	798.333	20.6946	920	880	903	854	914	901	895.333	24.4595	849	839	855	810	869	900	853.667	30.091	1139	1159	1114	1176	1289	1201	1179.67	61.3438		47.518	1159	1223	1343	1272	1205	1395	1148
48.518	778	779	798	758	741	749	767.167	21.4794	663	640	732	766	705	742	708	48.485	827	802	827	783	780	799	803	20.4841	774	759	784	698	766	778	759.833	31.5494	1021	1034	1008	1042	1151	1080	1056	52.5547		48.518	1073	1138	1241	1178	1126	1326	1083
49.518	734	746	729	705	654	657	704.167	39.9971	552	535	693	755	671	703	651.5	88.2491	764	757	743	729	684	739	736	28.4113	683	685	721	609	696	700	682.333	38.417	886	883	883	898	949	910	901.5	25.5558		49.518	983	1043	1117	1075	1016	1187	978
50.5181	694	721	669	664	596	576	653.333	56.3193	486	456	636	720	626	660	597.333	103.597	695	726	698	681	597	655	675.333	44.8315	656	659	657	519	638	624	625.5	53.9361	756	739	748	730	736	743	742	9.18695		50.5181	895	947	987	951	903	1035	878
51.5181	694	707	626	629	534	519	618.167	78.4077	402	402	627	719	600	647	566.167	133.146	662	689	640	641	519	619	628.333	58.5685	610	619	612	460	600	559	576.667	61.0235	649	615	663	620	581	627	625.833	28.5686		51.5181	806	844	844	834	783	868	785
52.518	685	679	593	621	496	476	591.667	89.1418	357	358	592	707	603	632	541.5	148.071	613	663	593	646	461	575	591.833	71.9011	586	578	586	416	582	514	543.667	68.4271	575	553	619	558	495	557	559.5	39.9787		52.518	718	722	706	717	678	704	692
53.5181	675	681	589	622	480	447	582.333	98.7191	351	341	580	721	579	617	531.5	152.774	597	647	568	616	428	550	567.667	76.5628	554	581	574	383	565	487	524	76.9155	555	517	604	528	455	525	530.667	48.829		53.5181	637	629	593	606	585	547	621
54.5181	689	687	581	631	478	449	585.833	103.24	336	343	602	733	588	625	537.833	161.876	583	663	572	627	411	541	566.167	87.2981	573	584	572	388	561	460	523	80.3243	568	527	613	525	447	529	534.833	54.9851		54.5181	594	564	501	524	518	434	574
55.5181	702	678	590	642	485	453	591.667	102.732	354	352	599	759	624	632	553.333	164.824	600	679	579	617	417	551	573.833	88.0373	582	600	601	386	582	465	536	89.5478	574	537	636	535	449	531	543.667	61.1348		55.5181	557	524	454	478	484	365	555
56.5181	708	712	629	669	525	487	621.667	95.2757	384	398	648	774	654	673	588.5	159.682	614	680	595	665	437	589	596.667	86.5671	608	625	613	410	603	482	556.833	89.1188	584	557	644	556	460	553	559	59.4979		56.5181	561	516	433	469	480	342	549
57.5181	785	789	697	753	582	559	694.167	101.553	465	495	695	828	716	759	659.667	146.721	653	742	625	695	473	629	636.167	91.3727	646	665	674	488	638	549	610	74.5735	613	584	675	588	492	586	589.667	59.0141		57.5181	571	538	441	476	501	339	576
58.5182	889	896	847	863	749	714	826.333	76.3562	633	709	824	950	849	893	809.667	118.098	714	800	698	771	565	702	708.333	81.306	750	762	764	636	755	644	718.5	61.0631	671	641	727	632	544	633	641.333	59.7484		58.5182	608	576	470	511	530	364	612
59.5182	986	1032	1031	1048	986	930	1002.17	43.71	944	1050	1015	1058	1059	1101	1037.83	53.5142	845	894	833	901	763	853	848.167	49.8173	929	935	906	902	924	828	904	39.4208	732	725	797	733	630	723	723.333	53.4964		59.5182	664	636	520	567	597	407	660
60.5182	1109	1158	1185	1198	1194	1202	1174.33	35.6688	1291	1388	1201	1181	1221	1239	1253.5	75.8624	1042	1034	1000	1027	988	1015	1017.67	20.7139	1117	1125	1080	1210	1110	1039	1113.5	56.8181	864	856	914	856	809	840	856.5	34.3264		60.5182	743	705	591	639	690	476	737
61.5182	1186	1223	1318	1280	1397	1355	1293.17	79.7532	1550	1564	1303	1231	1373	1315	1389.33	137.577	1147	1147	1131	1192	1215	1154	1164.33	32.0978	1255	1245	1204	1427	1259	1220	1268.33	80.5721	1017	1027	1048	1029	1051	1028	1033.33	13.2765		61.5182	838	784	691	726	793	567	839
62.5182	1213	1269	1329	1338	1487	1445	1346.83	103.585	1651	1610	1372	1272	1381	1343	1438.17	154.362	1248	1187	1201	1246	1382	1231	1249.17	69.5282	1307	1282	1264	1535	1324	1356	1344.67	98.6259	1214	1233	1176	1207	1349	1222	1233.5	59.7687		62.5182	924	862	778	822	895	671	920
63.5182	1241	1253	1348	1322	1481	1484	1354.83	106.822	1689	1607	1358	1237	1386	1317	1432.33	176.361	1298	1211	1293	1266	1464	1282	1302.33	85.226	1329	1324	1302	1560	1376	1413	1384	95.1105	1341	1411	1281	1397	1548	1357	1389.17	90.3558		63.5182	995	912	871	913	978	787	977
64.5182	1174	1250	1332	1269	1466	1485	1329.33	124.08	1678	1584	1332	1203	1370	1270	1406.17	185.55	1340	1212	1292	1266	1523	1294	1321.17	107.369	1313	1329	1292	1560	1365	1406	1377.5	98.079	1408	1464	1324	1434	1604	1392	1437.67	94.0844		64.5182	1044	975	975	1022	1084	917	1056
65.5183	1174	1264	1276	1257	1430	1478	1313.17	115.88	1636	1553	1310	1180	1305	1252	1372.67	180.029	1313	1249	1302	1251	1527	1327	1328.17	102.638	1311	1282	1281	1540	1354	1418	1364.33	100.412	1398	1458	1294	1417	1572	1417	1426	90.233		65.5183	1113	1040	1078	1122	1159	1087	1133
66.5182	1103	1197	1220	1219	1372	1396	1251.17	111.777	1529	1507	1257	1143	1247	1182	1310.83	166.022	1317	1217	1294	1269	1501	1289	1314.5	97.4017	1277	1235	1243	1491	1314	1401	1326.83	100.559	1370	1384	1297	1398	1485	1369	1383.83	60.6413		66.5182	1200	1064	1203	1231	1262	1252	1213
67.5182	1149	1145	1210	1189	1318	1311	1220.33	76.9563	1412	1419	1209	1107	1179	1138	1244	137.335	1250	1177	1288	1236	1425	1275	1275.17	82.9685	1216	1247	1203	1408	1227	1334	1272.5	81.0993	1285	1314	1236	1305	1389	1313	1307	49.6749		67.5182	1239	1237	1306	1313	1333	1417	1279
68.5182	1124	1107	1137	1126	1219	1240	1158.83	55.9693	1306	1353	1117	1067	1123	1081	1174.5	122.81	1230	1148	1207	1159	1347	1190	1213.5	72.041	1167	1170	1154	1286	1180	1281	1206.33	60.3678	1259	1259	1205	1268	1310	1257	1259.67	33.4644		68.5182	1280	1339	1386	1397	1380	1538	1300
69.5183	1060	1013	1088	1017	1105	1121	1067.33	45.3108	1178	1215	1046	1012	1022	1016	1081.5	90.6151	1153	1087	1156	1105	1237	1164	1150.33	52.542	1108	1125	1077	1191	1130	1175	1134.33	42.3115	1175	1189	1161	1173	1257	1226	1196.83	37.0428		69.5183	1313	1380	1429	1443	1372	1599	1307
70.5183	970	968	986	962	1014	1021	986.833	25.1429	1042	1066	982	956	954	946	991	50.8449	1053	1022	1082	1042	1143	1080	1070.33	42.3068	997	1004	1010	1056	1016	1085	1028	34.7505	1090	1127	1087	1079	1183	1132	1116.33	39.3734		70.5183	1276	1421	1473	1445	1407	1639	1314
71.5183	959	939	946	929	915	924	935.333	15.9332	890	907	920	953	900	899	911.5	22.6517	1002	990	1046	991	1025	1038	1015.33	24.3283	966	963	980	962	951	995	969.5	15.5788	1068	1070	1050	1062	1111	1085	1074.33	21.2666		71.5183	1262	1383	1455	1418	1346	1608	1282
72.5184	889	881	867	870	796	815	853	38.0999	754	751	851	900	858	850	827.333	60.8265	938	930	944	902	904	956	929	21.8632	921	897	928	829	902	901	896.333	35.2117	984	973	985	948	994	993	979.5	17.1901		72.5184	1223	1321	1378	1370	1287	1538	1203
73.5183	882	870	826	830	733	746	814.5	62.1989	650	652	825	857	789	829	767	92.4186	883	905	881	886	808	895	876.333	34.6391	828	846	872	736	836	841	826.5	46.7835	902	887	930	890	892	915	902.667	16.8483		73.5183	1143	1240	1280	1278	1182	1430	1153
74.5183	859	830	794	818	710	714	787.5	62.1281	609	596	791	882	762	805	740.833	114.339	853	889	868	857	744	873	847.333	52.2022	806	815	864	695	800	775	792.5	55.9812	823	818	869	822	781	847	826.667	29.6693		74.5183	1059	1168	1197	1191	1094	1324	1079
75.5184	854	839	791	833	680	694	781.833	76.5021	581	558	776	865	792	808	730	128.105	815	856	827	833	709	809	808.167	51.2656	781	815	828	663	790	756	772.167	59.2061	772	776	843	766	721	806	780.667	40.9862		75.5184	1029	1083	1116	1100	1009	1210	1012
76.5183	850	816	754	823	670	679	765.333	77.112	577	547	773	853	774	806	721.667	127.414	808	845	817	816	667	821	795.667	64.2672	792	794	805	646	766	738	756.833	59.432	759	746	813	756	671	776	753.5	46.7878		76.5183	949	1011	1021	997	942	1086	948
77.5184	862	833	785	812	680	690	777	75.6677	552	552	810	845	770	829	726.333	137.341	797	861	811	816	652	784	786.833	71.0307	805	784	815	636	776	722	756.333	67.2627	760	713	829	745	649	753	741.5	59.1802		77.5184	909	930	944	916	865	952	891
78.5184	855	829	794	824	686	702	781.667	70.7974	593	557	786	877	783	829	737.5	130.932	796	838	788	822	668	798	785	60.276	816	813	838	639	784	743	772.167	73.0025	772	733	823	758	662	742	748.333	52.8343		78.5184	855	835	842	807	791	805	839
79.5184	886	845	795	838	708	699	795.167	76.7005	607	592	810	886	806	824	754.167	123.302	801	890	793	846	674	793	799.5	72.3733	816	807	815	665	782	723	768	61.4231	778	751	833	764	667	767	760	53.755		79.5184	777	760	763	729	720	681	800
80.5184	910	879	842	877	753	742	833.833	70.3404	665	650	853	924	827	855	795.667	111.849	845	855	825	861	696	834	819.333	61.8471	842	846	849	695	814	764	801.667	61.2884	799	751	808	800	674	762	765.667	50.4249		80.5184	764	691	705	652	665	569	769
81.5184	949	926	854	893	802	785	868.167	66.3187	726	740	899	951	878	895	848.167	92.5925	835	889	796	881	709	830	823.333	65.7835	875	866	880	753	810	808	832	50.2195	832	790	837	806	705	798	794.667	47.7228		81.5184	756	663	643	624	634	505	740
82.5184	953	963	905	944	890	875	921.667	36.4619	838	850	929	1025	952	964	926.333	71.3433	883	953	885	936	788	881	887.667	57.6391	906	928	925	845	858	878	890	34.98	837	827	867	859	752	833	829.167	40.8824		82.5184	721	662	635	592	628	463	740
WTp										cetl-1
Peak phase (hours)					Phase shift (hours)					Peak phase (hours)					Phase shift (hours)
Red	Yellow	Blue	Violet	Dark	Red	Yellow	Blue	Violet		Red	Yellow	Blue	Violet	Dark	Red	Yellow	Blue	Violet
15.9	16.9	16.4	16.9	18.6	2.7	1.7	2.2	1.7		18.7	18.1	18.1	18.5	19.5	0.8	1.4	1.4	1
15.9	16.5	16.2	16.3	18.6	2.7	2.1	2.4	2.3		19.5	19.4	19.7	19	20.5	1	1.1	0.8	1.5
16.5	16	16.4	16.9	18.4	1.9	2.4	2	1.5		20	18.7	19.9	18.6	20.6	0.6	1.9	0.7	2
16.1	15.2	16.4	16.3	18.8	2.7	3.6	2.4	2.5		NA	18.5	18.4	NA	20.1	NA	1.6	1.7	NA
16.8	15.7	16.4	17.3	18.9	2.1	3.2	2.5	1.6		19.6	19.3	19.6	19.3	20.6	1	1.3	1	1.3
16.9	15.8	17	16.8	18.8	1.9	3	1.8	2		19.1	18.8	18.9	19	20.2	1.1	1.4	1.3	1.2
										20.3	19.6	20.3	20.4	20.7	0.4	1.1	0.4	0.3
				Average Phase shift (hours)	2.33333	2.66667	2.21667	1.93333		18.5	18.9	NA	18.3	19.3	0.8	0.4	NA	1
				Standard deviation	0.408248	0.720185	0.271416	0.40332
														Average Phase shift (hours)	0.814286	1.275	1.04286	1.18571
														Standard deviation	0.247848	0.439968	0.450397	0.520988
[truncated: 40 more columns]

## Sheet: Figure 7B
Chloroplast bioluminescence values after de-trending
Time (hours)	WT																													Time (hours)	cetl-1
0	1488	1290	1408	1815	1784	1917	1703	1795	1958	1940	1496	1912	1715	1515	2247	1725	1569	1809	2005	1751	2028	2118	1983	2098	1991	2044	2064	2211		0	595	983	1427	761	1906	984	424	596	1093	954	443	1024	1484	597	423	1691	1021	473	446
1	1477	1345	1435	1695	1704	1848	1671	1707	1903	1841	1489	1805	1610	1454	1901	1633	1511	1687	2023	1744	2030	2016	1916	1939	1899	1955	1805	2071		1	746	933	1318	765	1641	909	672	836	1102	930	660	1023	1405	731	617	1549	1131	786	646
2	1300	1323	1371	1396	1517	1588	1469	1415	1683	1604	1318	1648	1426	1330	1557	1362	1282	1451	1587	1598	1849	1826	1671	1660	1774	1636	1470	1835		2	938	937	1236	861	1376	879	986	1116	1050	924	921	984	1175	863	869	1268	1161	1158	908
3	1219	1267	1291	1237	1414	1447	1362	1256	1530	1425	1218	1488	1302	1244	1235	1197	1179	1288	1347	1500	1501	1592	1521	1459	1576	1439	1271	1466		3	991	846	1071	857	1095	799	1101	1195	940	857	1029	891	956	898	978	1016	1022	1296	1027
4	1175	1224	1246	1179	1344	1361	1295	1185	1380	1342	1178	1386	1247	1197	1074	1117	1141	1186	1207	1405	1231	1391	1434	1302	1330	1347	1145	1208		4	985	767	953	831	896	729	1130	1217	851	792	1062	829	816	895	1009	847	893	1319	1095
5	1143	1183	1190	1134	1261	1262	1250	1136	1191	1257	1165	1232	1172	1180	988	1050	1098	1116	1112	1320	1028	1172	1290	1176	1112	1249	1064	1029		5	1011	752	885	846	776	711	1173	1249	811	776	1106	797	733	921	1047	721	819	1317	1165
6	1111	1149	1149	1100	1150	1110	1188	1085	1035	1151	1126	1091	1116	1147	937	1012	1078	1058	1004	1198	909	970	1119	1054	961	1112	993	927		6	1044	753	828	876	693	734	1200	1274	795	785	1153	806	684	970	1092	654	779	1304	1227
7	1075	1106	1090	1035	1030	985	1107	1028	914	1044	1089	974	1045	1100	899	959	1043	1001	925	1065	832	821	954	946	860	978	917	836		7	1101	790	819	933	653	797	1237	1291	812	828	1209	834	669	1028	1151	605	773	1296	1298
8	1030	1055	1027	980	925	875	1025	963	810	929	1036	863	962	1047	864	919	990	928	875	944	768	719	832	863	787	855	862	766		8	1157	841	829	985	648	873	1263	1284	837	880	1240	864	690	1089	1198	599	770	1271	1330
9	977	1019	994	916	834	800	938	915	754	813	975	790	881	974	833	902	945	890	822	834	721	659	753	791	739	764	817	726		9	1201	905	841	1048	663	958	1271	1266	871	942	1269	918	725	1148	1232	622	813	1246	1339
10	935	980	925	859	771	743	850	849	706	737	910	746	818	919	807	856	890	849	779	756	706	643	701	726	711	698	762	703		10	1244	986	877	1124	695	1053	1268	1234	926	1010	1288	977	774	1209	1259	651	856	1203	1340
11	889	931	870	799	713	681	763	784	646	663	855	689	760	850	769	807	822	792	700	688	669	618	639	682	665	637	710	650		11	1287	1071	921	1178	744	1159	1263	1186	983	1079	1287	1036	843	1258	1293	707	925	1163	1320
12	821	873	828	746	671	634	693	731	615	599	792	651	733	788	730	772	777	756	663	631	649	594	588	627	643	603	707	639		12	1298	1155	963	1239	812	1249	1229	1128	1048	1148	1268	1094	923	1293	1319	785	985	1117	1275
13	803	830	795	731	674	642	676	720	645	611	770	651	743	781	753	768	761	755	665	617	684	625	599	628	667	614	753	665		13	1267	1224	1026	1266	931	1329	1164	1050	1112	1216	1215	1162	1026	1296	1286	893	1066	1030	1193
14	805	793	770	735	686	656	674	733	663	619	771	662	742	757	768	779	748	754	700	623	720	673	615	651	678	641	792	685		14	1226	1283	1093	1288	1057	1381	1088	961	1177	1266	1150	1213	1142	1278	1240	1017	1137	955	1071
15	791	770	765	751	698	683	671	737	696	634	767	672	740	738	787	794	762	779	729	641	761	701	637	661	723	677	812	727		15	1194	1350	1160	1286	1183	1432	1021	874	1242	1307	1090	1248	1247	1241	1185	1137	1209	874	970
16	771	752	761	746	697	700	675	754	714	659	775	682	747	729	785	803	773	772	738	649	773	732	652	670	741	691	818	730		16	1132	1380	1206	1281	1267	1403	953	800	1282	1328	1028	1274	1338	1204	1122	1261	1261	806	877
17	778	755	760	768	728	722	696	765	749	668	786	710	761	740	794	841	792	778	748	691	790	769	690	689	774	705	832	760		17	1071	1376	1235	1249	1370	1378	897	737	1315	1321	965	1286	1404	1166	1059	1368	1291	764	799
18	768	745	765	780	744	735	711	791	765	694	804	721	787	753	784	859	817	784	763	718	784	800	706	713	765	729	827	775		18	1009	1341	1257	1193	1424	1312	840	704	1315	1306	901	1283	1441	1101	985	1471	1305	723	733
19	794	775	790	813	771	773	747	827	812	735	821	768	822	788	799	887	841	788	807	767	792	845	741	743	784	758	861	783		19	930	1293	1257	1134	1432	1243	790	688	1298	1265	843	1259	1439	1038	908	1508	1298	691	681
20	838	801	812	843	789	793	781	871	857	781	862	794	855	827	830	920	873	814	830	793	807	874	769	772	806	776	893	834		20	858	1225	1226	1077	1400	1152	741	670	1260	1211	784	1224	1408	968	841	1532	1277	672	640
21	893	840	852	888	846	842	832	922	909	831	909	841	899	875	876	971	922	849	879	843	846	908	816	834	850	840	931	889		21	797	1162	1194	1003	1359	1063	705	664	1203	1139	736	1172	1358	899	774	1504	1234	663	611
22	951	885	903	954	896	906	897	981	941	896	962	881	968	958	934	1039	999	895	946	900	901	964	890	884	899	898	979	932		22	744	1063	1136	918	1269	970	694	669	1138	1055	699	1099	1268	825	720	1438	1194	681	608
23	1043	951	965	1018	970	966	977	1056	991	973	1039	935	1046	1045	1010	1104	1087	955	1016	965	958	1036	957	961	960	966	1048	1019		23	687	981	1068	851	1184	886	681	687	1050	975	671	1024	1172	770	678	1345	1105	703	611
24	1139	1031	1046	1085	1065	1028	1048	1137	1065	1070	1116	991	1112	1121	1084	1186	1173	1012	1091	1039	1051	1096	1044	1021	1035	1037	1109	1066		24	668	899	1005	809	1100	808	700	731	988	903	668	970	1084	729	662	1249	1048	747	647
25	1218	1105	1118	1177	1158	1119	1146	1216	1136	1164	1203	1050	1196	1212	1139	1260	1271	1090	1175	1110	1134	1167	1137	1106	1107	1128	1193	1149		25	655	830	934	762	1011	744	729	803	911	838	686	903	991	696	652	1165	990	804	716
26	1294	1184	1192	1245	1264	1190	1216	1285	1193	1266	1281	1115	1277	1272	1223	1329	1356	1158	1256	1183	1235	1202	1208	1122	1172	1206	1275	1224		26	659	752	880	722	930	692	768	895	843	764	719	832	896	675	661	1057	899	870	815
27	1373	1263	1240	1311	1335	1252	1289	1335	1252	1342	1351	1170	1322	1359	1278	1371	1422	1254	1286	1259	1294	1256	1274	1207	1265	1283	1354	1262		27	692	703	824	699	853	650	853	1025	790	722	790	781	821	684	711	962	847	977	958
28	1343	1298	1285	1297	1345	1253	1300	1330	1238	1347	1369	1185	1315	1370	1287	1365	1419	1299	1282	1283	1329	1223	1274	1217	1274	1296	1350	1266		28	728	663	790	704	788	635	927	1137	745	675	873	730	745	706	776	848	801	1062	1088
29	1309	1314	1269	1277	1331	1236	1265	1299	1229	1328	1340	1219	1297	1361	1258	1321	1361	1395	1251	1282	1329	1194	1247	1207	1284	1278	1327	1267		29	780	632	751	722	721	629	1006	1227	699	649	944	697	678	741	854	738	750	1157	1196
30	1236	1285	1255	1212	1284	1209	1237	1222	1209	1281	1277	1204	1248	1307	1200	1243	1289	1420	1201	1246	1287	1158	1217	1222	1251	1227	1270	1214		30	847	639	737	748	684	646	1086	1296	677	655	1048	675	629	800	925	646	729	1232	1300
31	1172	1239	1211	1139	1226	1177	1180	1148	1149	1210	1196	1192	1211	1245	1169	1152	1196	1350	1143	1211	1223	1102	1165	1160	1237	1167	1189	1161		31	911	654	716	791	657	675	1158	1341	670	675	1118	678	595	869	1006	570	713	1275	1361
32	1098	1207	1178	1086	1138	1136	1123	1072	1095	1139	1110	1157	1150	1174	1115	1073	1107	1248	1091	1136	1140	1053	1111	1146	1166	1117	1112	1105		32	988	693	739	847	651	731	1215	1361	691	709	1183	693	589	946	1075	516	718	1282	1401
33	1019	1142	1111	1039	1082	1080	1072	1008	1060	1090	1054	1144	1084	1096	1046	1012	1035	1169	1043	1101	1093	1011	1073	1120	1119	1073	1055	1063		33	1068	752	763	906	657	789	1263	1354	725	772	1247	734	613	1028	1146	491	762	1298	1421
34	975	1080	1061	981	1017	1046	1024	945	1002	1016	976	1094	1032	1024	992	933	959	1085	1011	1028	1005	968	1019	1042	1050	1009	977	987		34	1145	819	807	988	702	879	1285	1337	792	845	1286	803	651	1121	1195	501	801	1262	1403
35	927	1032	1027	926	953	997	968	890	989	967	903	1067	955	943	956	878	895	1042	982	978	974	907	982	1021	1020	946	947	966		35	1207	892	867	1056	750	961	1296	1297	856	935	1306	873	714	1185	1251	536	872	1262	1387
36	883	968	971	893	892	939	905	835	931	897	837	1011	890	860	890	818	830	980	951	934	926	878	922	960	978	913	866	915		36	1243	967	912	1117	800	1037	1283	1243	917	1015	1302	952	769	1245	1254	575	915	1214	1339
37	825	916	909	850	831	893	859	804	901	852	768	959	828	794	831	768	755	898	887	873	868	857	869	925	890	852	805	840		37	1263	1054	950	1177	852	1117	1260	1184	995	1085	1283	1031	839	1281	1263	642	975	1168	1268
38	797	864	890	817	816	879	831	774	878	807	726	927	779	739	805	730	700	852	859	831	854	814	853	871	858	828	779	850		38	1281	1144	1000	1219	929	1209	1225	1121	1068	1156	1252	1094	931	1301	1254	730	1050	1141	1213
39	755	809	815	789	771	830	782	748	846	757	694	887	731	690	783	688	665	783	813	769	811	789	825	824	827	794	725	798		39	1259	1210	1043	1227	988	1241	1150	1019	1137	1214	1195	1164	1005	1297	1218	822	1090	1076	1110
40	740	780	788	777	766	812	782	734	838	759	692	844	709	662	773	671	661	740	809	759	799	794	816	806	805	785	721	784		40	1245	1266	1089	1238	1065	1263	1092	929	1195	1259	1129	1213	1102	1269	1179	958	1135	988	996
41	750	769	779	789	776	822	783	745	841	777	706	807	700	662	793	677	683	737	809	766	801	805	818	777	792	818	745	808		41	1204	1299	1145	1235	1148	1310	1029	854	1244	1280	1061	1267	1195	1234	1138	1103	1175	913	897
42	757	756	776	800	785	833	795	768	833	782	733	808	727	666	794	688	710	730	802	773	813	813	810	787	804	806	763	808		42	1156	1313	1161	1196	1188	1278	960	778	1273	1296	986	1279	1268	1188	1088	1242	1188	851	805
43	769	766	784	825	806	861	800	783	855	817	768	829	749	700	836	726	747	753	823	777	844	820	826	813	829	846	798	843		43	1091	1297	1173	1160	1223	1248	901	724	1272	1282	914	1285	1331	1112	1037	1366	1203	796	735
44	807	789	792	864	825	879	829	827	880	848	803	829	768	740	872	775	792	780	818	810	861	865	862	842	846	881	816	870		44	1030	1292	1181	1137	1257	1212	852	686	1277	1254	869	1299	1370	1063	980	1471	1198	769	686
45	824	817	834	879	866	888	873	865	892	858	851	836	815	786	901	839	839	798	859	816	884	892	870	838	859	890	841	881		45	973	1271	1189	1088	1259	1158	806	661	1273	1224	813	1253	1372	999	931	1525	1179	743	644
46	842	829	841	903	895	873	885	912	906	902	899	874	866	851	945	904	894	823	854	868	909	902	898	879	889	908	884	914		46	907	1189	1147	1024	1227	1081	776	644	1217	1170	762	1203	1331	928	874	1538	1156	715	614
47	895	869	871	953	941	908	902	959	918	945	958	882	930	923	1015	975	973	865	907	867	929	990	935	925	906	945	923	941		47	849	1111	1124	981	1195	1023	735	651	1164	1098	731	1145	1262	854	825	1493	1124	708	593
48	950	918	912	1022	993	960	962	1011	947	997	1029	920	994	1019	1073	1065	1067	904	916	930	975	1011	967	950	937	978	979	991		48	799	1047	1074	924	1163	972	730	661	1107	1029	704	1078	1195	809	794	1417	1090	703	598
49	1007	967	952	1085	1080	1010	1019	1095	989	1064	1091	988	1071	1103	1157	1149	1195	955	954	979	1033	1042	1007	1008	1018	1035	1054	1047		49	773	971	1047	892	1123	918	725	686	1035	968	690	1013	1141	753	772	1340	1048	728	620
50	1071	1003	1010	1136	1142	1023	1060	1146	1018	1121	1187	1021	1124	1188	1205	1204	1283	991	1015	1001	1083	1070	1045	1071	1060	1094	1109	1065		50	746	905	992	864	1059	870	737	731	962	921	693	956	1060	719	756	1245	1000	759	672
51	1142	1045	1071	1190	1197	1055	1123	1217	1064	1164	1254	1059	1186	1246	1226	1283	1357	1039	1072	1060	1110	1080	1063	1097	1094	1098	1124	1075		51	738	857	949	841	1020	841	756	804	921	859	719	901	1002	707	751	1141	950	801	752
52	1190	1130	1112	1239	1237	1101	1171	1261	1091	1239	1312	1115	1212	1284	1210	1309	1408	1084	1100	1128	1133	1091	1114	1166	1121	1145	1154	1105		52	742	815	916	819	970	817	798	906	861	805	764	845	931	699	768	1035	921	879	879
53	1213	1170	1166	1248	1247	1127	1214	1267	1130	1245	1319	1145	1244	1305	1221	1329	1421	1136	1137	1181	1184	1126	1158	1206	1169	1177	1189	1169		53	759	765	891	816	930	796	861	1023	820	768	828	794	867	708	795	941	890	948	1019
54	1205	1192	1175	1232	1229	1124	1214	1254	1126	1232	1298	1166	1225	1280	1178	1301	1351	1145	1131	1182	1157	1106	1150	1211	1156	1154	1149	1141		54	790	734	860	818	881	790	925	1115	771	731	892	746	818	723	832	840	840	1019	1136
55	1163	1182	1173	1193	1197	1146	1198	1226	1127	1192	1251	1170	1217	1284	1116	1247	1279	1138	1116	1203	1150	1104	1144	1235	1177	1140	1132	1126		55	828	714	835	828	851	778	989	1198	748	728	956	722	777	754	874	770	816	1073	1220
56	1123	1192	1176	1162	1164	1147	1205	1185	1148	1162	1174	1181	1199	1265	1079	1204	1189	1160	1118	1204	1126	1082	1157	1207	1165	1129	1115	1135		56	879	712	831	856	826	791	1052	1255	729	729	1010	717	749	787	916	682	817	1133	1301
57	1090	1166	1131	1100	1128	1137	1139	1112	1117	1110	1097	1170	1183	1214	1039	1117	1109	1128	1090	1170	1077	1066	1117	1163	1101	1080	1044	1076		57	945	726	848	886	805	816	1103	1297	726	740	1071	719	732	841	975	634	809	1158	1334
58	1080	1142	1134	1078	1084	1124	1139	1074	1088	1053	1047	1179	1128	1166	989	1061	1032	1096	1123	1142	1058	1052	1124	1149	1096	1071	1043	1046		58	995	761	849	929	805	862	1156	1313	752	789	1145	758	741	929	1035	604	825	1190	1354
59	1051	1109	1120	1038	1035	1108	1076	1027	1082	1028	972	1163	1090	1082	938	997	967	1063	1088	1105	1036	1013	1105	1109	1062	1046	994	1018		59	1059	807	862	955	815	889	1177	1293	770	822	1173	786	741	1001	1079	593	843	1177	1350
60	1030	1102	1093	984	989	1060	1038	979	1074	973	919	1102	1040	1019	933	971	904	1068	1090	1096	1018	1008	1049	1073	1055	998	968	1023		60	1110	832	879	980	826	904	1199	1261	805	868	1200	834	754	1080	1084	587	863	1181	1332
61	984	1067	1069	946	923	1013	992	945	1039	930	893	1065	993	952	873	929	845	1014	1086	1019	959	970	1030	1020	999	954	932	957		61	1158	921	920	1024	854	961	1223	1233	864	936	1228	891	815	1154	1129	616	910	1236	1307
62	960	1027	1022	893	883	992	957	906	1007	912	834	1009	928	880	866	873	789	995	1053	994	941	968	990	966	964	936	931	955		62	1200	984	961	1058	888	1012	1231	1196	922	1001	1223	954	851	1192	1146	652	951	1214	1248
63	910	973	990	851	868	956	906	854	967	872	794	960	871	814	854	842	739	939	1012	937	917	913	944	897	943	908	898	921		63	1230	1038	981	1080	916	1048	1199	1139	968	1048	1212	1012	879	1206	1159	700	990	1190	1192
64	880	932	916	824	831	928	858	818	918	836	759	908	820	778	852	782	696	909	965	890	884	921	897	855	906	854	861	887		64	1213	1094	990	1099	950	1079	1170	1085	1020	1092	1176	1064	941	1224	1155	772	1031	1152	1110
65	848	879	879	786	815	892	843	802	889	830	739	875	785	735	867	780	670	874	915	857	861	901	869	826	895	859	853	879		65	1199	1153	1015	1111	975	1107	1130	999	1062	1142	1133	1103	974	1244	1122	841	1050	1098	1021
66	820	824	855	787	802	877	827	784	891	830	759	848	760	719	849	758	671	861	893	842	855	918	843	805	863	841	842	876		66	1175	1179	1043	1106	1014	1121	1076	931	1108	1165	1085	1150	1028	1220	1106	928	1081	1041	947
67	826	827	828	796	808	850	822	786	874	835	774	824	774	737	874	758	679	848	872	825	851	910	860	816	865	873	852	874		67	1149	1212	1064	1117	1070	1137	1032	882	1130	1192	1040	1179	1090	1211	1084	1042	1111	985	861
68	846	840	844	826	838	877	832	819	875	857	803	826	807	743	918	789	727	861	867	830	859	917	871	851	888	894	876	923		68	1111	1224	1084	1108	1097	1144	986	846	1169	1209	996	1202	1134	1175	1060	1148	1136	933	806
69	881	833	857	835	845	868	850	833	879	876	817	839	813	758	917	820	775	882	872	847	878	934	867	860	887	889	874	924		69	1070	1237	1093	1089	1131	1146	942	800	1192	1194	955	1210	1171	1127	1038	1259	1120	886	751
70	926	828	853	875	852	882	851	859	884	904	861	843	821	802	964	837	818	870	861	857	903	953	887	874	894	925	880	918		70	1027	1203	1104	1079	1133	1114	905	780	1199	1183	916	1208	1197	1080	1003	1318	1120	815	713
71	989	854	872	902	895	896	890	879	908	913	898	865	875	856	973	867	876	888	892	888	923	953	903	924	906	938	928	967		71	986	1187	1093	1060	1148	1105	887	771	1185	1150	886	1178	1202	1031	977	1362	1112	822	683
72	1013	867	892	932	918	893	913	929	904	944	940	879	912	910	1003	892	928	891	885	918	930	977	911	932	896	948	897	928		72	932	1137	1068	1018	1125	1065	843	769	1150	1111	849	1136	1163	974	941	1355	1089	807	657
73	1009	896	902	970	956	935	947	962	954	969	1001	913	945	961	1046	910	1007	924	919	948	966	1008	935	970	942	997	954	985		73	898	1109	1049	989	1114	1029	827	770	1126	1073	822	1112	1151	923	921	1349	1081	803	655
74	1024	931	933	998	1007	969	964	997	973	996	1047	957	990	1035	1066	963	1093	942	909	982	1010	1029	954	1041	970	988	955	1026		74	861	1049	1047	963	1097	1007	809	774	1082	1038	814	1054	1131	879	907	1300	1055	801	664
75	1041	962	956	1020	1027	974	1010	1054	961	1022	1117	995	1046	1101	1038	996	1170	946	966	1001	1022	1035	998	1077	988	1000	989	1036		75	832	993	1031	947	1085	973	813	792	1041	984	803	1013	1119	852	876	1249	1020	800	680
76	1058	1024	1026	1093	1086	1035	1054	1123	1019	1084	1189	1053	1099	1170	1069	1053	1253	973	995	1032	1057	1077	1056	1116	1051	1081	1054	1079		76	822	959	988	931	1047	952	826	833	1010	945	812	976	1085	815	880	1173	1017	833	740
77	1054	1068	1050	1113	1103	1057	1098	1144	1033	1078	1235	1086	1098	1206	1084	1103	1316	984	1044	1073	1063	1075	1087	1172	1070	1100	1043	1042		77	817	906	982	913	1022	939	834	868	974	916	836	937	1056	794	885	1116	987	848	814
78	1076	1106	1087	1148	1152	1107	1121	1175	1078	1101	1278	1143	1158	1221	1066	1143	1351	1024	1057	1106	1085	1071	1115	1176	1121	1104	1096	1108		78	814	881	974	914	999	917	866	941	942	887	867	900	1008	796	893	1062	962	897	911
79	1041	1092	1069	1173	1183	1106	1163	1183	1097	1144	1294	1132	1196	1208	1033	1137	1335	1024	1099	1131	1093	1061	1124	1153	1105	1111	1062	1054		79	831	847	944	914	987	898	913	1016	895	867	917	872	984	807	920	998	900	963	1020
80	1039	1136	1144	1156	1154	1129	1171	1168	1108	1112	1249	1159	1211	1220	1065	1146	1306	1058	1058	1130	1099	1064	1121	1168	1126	1093	1067	1059		80	852	819	936	901	960	886	953	1056	877	834	930	838	916	809	916	930	921	989	1111
81	1052	1140	1111	1143	1128	1126	1163	1168	1108	1097	1227	1180	1205	1189	1021	1144	1253	1027	1074	1137	1089	1077	1121	1155	1133	1106	1049	1050		81	872	815	932	911	937	885	990	1116	869	829	981	833	906	842	941	884	908	1054	1191
82	1059	1138	1129	1124	1132	1125	1158	1129	1124	1079	1149	1182	1179	1171	1048	1128	1184	1072	1092	1149	1096	1094	1145	1120	1135	1084	1094	1067		82	910	805	938	909	925	885	1021	1156	856	834	1018	823	880	874	960	832	904	1078	1235
83	1019	1135	1115	1106	1108	1131	1129	1131	1106	1064	1093	1150	1186	1127	1014	1125	1113	1070	1078	1145	1061	1033	1090	1103	1153	1074	1057	1083		83	960	819	933	943	922	885	1072	1177	859	854	1053	832	869	916	973	797	888	1110	1267
84	1006	1120	1126	1086	1069	1076	1094	1066	1096	1029	1046	1135	1099	1098	979	1094	1030	1048	1088	1109	1035	1040	1092	1057	1092	1044	1023	1004		84	985	835	942	961	904	920	1084	1190	849	861	1064	847	860	961	999	760	898	1135	1253
85	1008	1118	1097	1061	1012	1097	1067	1053	1079	996	1010	1126	1094	1025	980	1057	966	1047	1092	1077	1019	1008	1067	1018	1067	1034	1027	1019		85	1017	846	945	966	899	930	1113	1179	859	884	1078	854	850	999	1003	739	911	1137	1262
86	1026	1092	1083	1025	982	1051	1034	994	1057	981	947	1051	1023	978	941	1045	916	1035	1103	1031	1007	970	1049	979	1017	997	1007	994		86	1059	885	936	986	903	940	1122	1173	874	910	1104	880	856	1042	1032	739	915	1141	1247
87	1009	1057	1068	995	963	1037	1007	991	1041	965	897	1023	979	941	957	1010	893	1023	1093	1057	992	980	1003	938	1017	983	1021	1000		87	1100	932	978	1015	918	982	1136	1151	910	959	1129	944	880	1083	1051	749	954	1144	1227
88	992	1003	1009	943	892	981	935	929	989	928	836	969	912	872	930	956	848	1024	1038	983	956	935	957	904	945	928	977	935		88	1125	960	964	1019	910	982	1128	1109	925	976	1102	951	880	1094	1049	752	952	1121	1182
89	994	960	983	916	889	955	906	889	975	914	817	923	873	863	939	932	807	977	1026	962	969	947	942	897	934	929	972	926		89	1117	996	982	1029	931	1022	1123	1079	971	1010	1107	1005	918	1112	1058	789	997	1121	1153
90	959	946	969	888	867	918	883	867	959	914	813	905	849	834	948	912	794	989	996	912	956	946	931	898	903	923	1000	956		90	1144	1055	1011	1072	963	1042	1119	1065	1006	1061	1097	1055	954	1159	1075	846	1014	1123	1107
91	972	907	911	872	863	920	869	852	933	887	792	875	815	822	945	893	760	960	963	901	935	935	911	866	870	906	969	944		91	1144	1087	1018	1065	967	1075	1082	1014	1026	1088	1070	1064	982	1145	1072	875	1045	1106	1061
92	945	876	899	857	872	899	834	839	919	906	777	861	823	807	953	870	767	948	939	875	912	938	888	861	889	902	933	935		92	1110	1111	1011	1068	986	1068	1049	977	1040	1096	1048	1088	985	1139	1061	915	1043	1042	982
93	950	859	874	862	887	890	849	845	906	898	793	839	816	812	976	869	768	950	916	852	932	941	899	882	886	909	946	939		93	1108	1131	1040	1075	1024	1095	1034	938	1067	1103	1035	1119	1043	1113	1050	980	1053	1007	931
94	963	875	887	867	903	889	858	860	892	934	813	850	854	826	964	864	798	976	915	888	940	957	920	916	879	923	962	967		94	1102	1160	1048	1081	1035	1107	1000	908	1086	1127	1018	1127	1061	1099	1044	1054	1070	954	901
95	942	838	870	867	886	883	873	876	890	906	835	834	830	830	965	860	805	938	866	886	922	959	878	900	886	915	915	935		95	1050	1150	1041	1062	1041	1092	973	883	1091	1118	987	1119	1062	1073	1014	1098	1062	934	828
96	941	842	847	871	908	905	899	879	889	934	837	886	873	859	971	900	849	941	878	902	950	946	905	949	895	927	924	937		96	1023	1132	1046	1040	1066	1077	949	864	1078	1115	972	1111	1090	1052	1002	1142	1070	904	814
[truncated: 42 more columns]

## Sheet: Figure 7C
Peak Phase (Circadian Time)
WT	cetl-1	Compl.
2.5	11	1.8
3	15.1	2.1
2.5	16.8	2.1
1.7	13.4	1.3
2.1	17.8	1.5
1.4	14.1	2.9
2.4	8.5	2.1
1.4	6.6	2
0.5	15.9	0.8
2.1	15	1.4
2.3	9.3	2.1
2.2	15.7	1.4
1.6	17.1	3.1
2.6	11.9	2.7
2.5	10.4	1.8
0.3	18.5	0.8
1.9	17.1	2.3
1.6	6.7	2.4
0.4	7.6	1.8
1.8	7.7	0.9
1.2	9.8	1.8
0.3	6.9	1.2
1.4	21.5	1.5
2.6	19.1	2.6
1.4	6	1.2
1.6	12.4	1.9
0.2	12.7	1.3
1	9.9	1.9
	14.3
	9.9
	11.8
	13.2

[truncated: 2 more sheets: Figure 7D and E, Figure 8]
