# Supplementary material for: A potential EARLY FLOWERING 3 homolog in Chlamydomonas is involved in the red/violet and blue light signaling pathways for the degradation of RHYTHM OF CHLOROPLAST 15
Source: PLoS Genet. 2022 Oct 17;18(10):e1010449. doi: 10.1371/journal.pgen.1010449 (PMC9612821; doi:10.1371/journal.pgen.1010449)
Supplement: S2 Data — (XLSX) [file pgen.1010449.s021.xlsx]

## Sheet: S1
S1A				S1B														S1C
					Relative bioluminescence of WT and M2														Relative bioluminescence of WT and M2
Time (hours)	M2 ROC15-LUC bioluminescence (cps)	T ROC15-LUC bioluminescence (cps)		Time (hours)	WT (red light pulse)				Average	Standard Deviation	M2 (red light pulse)				Average	Standard Deviation		Time (hours)	WT (blue light pulse)				Average	Standard Deviation	M2 (blue light pulse)				Average	Standard Deviation
0.12	226.6	167.8		-2.76079	128.36	134.653	140.73	140.759	136.125	5.92028	118.495	117.209	121.861	117.022	118.647	2.24049		-2.5001	145.181	183.766	166.071	166.447	165.366	15.7869	75.2119	84.4186	77.1484	80.3167	79.2739	4.02381
1.1	208.4	242.2		-2.5001	133.498	138.514	138.109	139.981	137.525	2.80262	116.007	118.105	120.263	121.742	119.029	2.50776		-2.25007	135.241	180.844	169.345	170.066	163.874	19.7999	82.3093	85.2326	78.2227	82.9186	82.1708	2.91779
2.1	194	273.8		-2.26076	125	137.934	132.678	143.288	134.725	7.79722	117.704	114.182	119.463	115.337	116.671	2.36929		-2.00007	124.398	163.961	151.488	139.803	144.912	16.8628	86.1229	81.0465	75.8789	83.8235	81.718	4.41143
3.1	176.4	272.6		-2.01074	135.178	136.293	138.202	138.132	136.951	1.4762	114.48	112.332	117.352	109.663	113.456	3.25959		-1.73941	121.687	131.169	140.476	151.316	136.162	12.6848	79.661	85.1163	81.25	88.6878	83.6788	4.04961
4.1	153	263.6		-1.76075	124.506	127.799	138.951	138.911	132.542	7.4991	111.765	113.677	112.785	110.562	112.197	1.34136		-1.50002	103.614	136.364	123.81	127.632	122.855	13.8613	85.5932	90.6977	83.2031	87.7828	86.8192	3.19114
5.1	138	222.2		-1.51074	123.221	128.475	122.004	125.584	124.821	2.85356	113.744	106.895	112.728	108.483	110.463	3.29404		-1.25004	108.133	128.247	118.75	122.039	119.292	8.41752	90.1483	97.5581	85.0586	96.267	92.258	5.78635
6.1	132	210.8		-1.25007	113.834	114.286	114.607	122.179	116.226	3.98106	109.729	107.848	112.1	107.64	109.329	2.07256		-1.00001	121.687	127.273	101.19	118.421	117.143	11.2453	89.8305	93.0233	87.5	91.4027	90.4391	2.35337
7.1	143	45.4		-1.01071	115.613	115.637	117.79	122.374	117.853	3.18165	103.281	107.511	109.932	105.056	106.445	2.9003		-0.750019	110.843	122.078	104.762	114.474	113.039	7.23629	94.4915	107.442	96.875	97.2851	99.0234	5.74589
8.1	102.4	40		-0.760692	117.49	108.205	107.584	118.774	113.013	5.93939	105.486	104.989	107.363	100.281	104.53	3.01143		-0.489347	91.8675	110.714	103.869	96.3816	100.708	8.30644	97.1398	102.442	97.7539	101.923	99.8147	2.75373
9.1	84.8	36		-0.510667	101.976	98.8417	104.869	103.113	102.2	2.53539	102.941	102.466	104.566	101.798	102.943	1.17949		-0.249983	84.9398	127.922	99.4048	100.658	103.231	17.9395	102.331	104.884	98.6328	108.371	103.555	4.11044
10.1	69	42		-0.260646	102.372	105.405	99.6255	107.004	103.602	3.27373	100.679	98.8789	105.251	101.798	101.652	2.68404		0	100	100	100	100	100	0	100	100	100	100	100	0
11.1	54.4	42.6		0	100	100	100	100	100	0	100	100	100	100	100	0		0.425192	1.50602	-3.57143	9.82143	2.96053	2.67914	5.52381	107.309	111.744	104.004	116.403	109.865	5.39002
12.1	59.8	41.8		0.513011	2.56917	5.59846	3.18352	0.972763	3.08098	1.91961	111.199	107.735	110.616	112.022	110.393	1.86347		0.685877	9.03614	1.94805	-0.595238	13.8158	6.05119	6.58811	110.805	116.977	117.773	119.683	116.31	3.8414
13.1	49.4	37.4		0.763006	1.87747	6.08108	7.77154	6.51751	5.5619	2.55866	108.767	109.137	113.642	114.775	111.58	3.07367		0.925241	14.1566	16.5584	6.84524	2.30263	9.96573	6.56983	110.064	109.651	112.793	116.629	112.284	3.21455
14.1	55.2	35.4		1.02369	11.5613	13.2239	11.3296	10.6031	11.6795	1.1076	109.785	104.092	107.363	106.573	106.953	2.34655		1.17522	29.8193	29.5455	15.1786	22.0395	24.1457	6.98075	110.064	113.372	113.965	111.652	112.263	1.76425
15.1	61.2	39		1.26304	16.6008	18.1467	18.7266	13.2296	16.6759	2.46654	101.81	99.5516	104.338	104.944	102.661	2.47764		1.42526	24.3976	18.5065	19.3452	25.3289	21.8946	3.46594	96.7161	108.953	117.285	106.9	107.464	8.45594
16.1	80	31.2		1.51302	22.5296	20.0772	21.3483	20.6226	21.1444	1.06014	104.299	98.2063	105.936	103.82	103.065	3.36365		1.67526	34.0361	32.7922	38.3929	39.8026	36.256	3.36998	108.581	101.977	104.785	105.09	105.108	2.70602
17.1	87.2	36		1.76305	26.581	26.7375	26.6854	25.7782	26.4455	0.449603	100.283	101.177	104.623	104.101	102.546	2.13927		1.93592	46.0843	31.4935	30.0595	49.0132	39.1626	9.77454	95.8686	101.977	109.082	103.281	102.552	5.42126
18.1	113.4	40.8		2.01307	25.1976	27.3166	26.1236	34.144	28.1954	4.05942	102.206	98.1502	104.281	97.2472	100.471	3.33184		2.17525	50.6024	51.9481	39.2857	47.3684	47.3011	5.67872	89.8305	97.2093	107.031	101.357	98.8571	7.24024
19.1	162.8	37.2		2.27375	23.2213	25.3861	29.4944	29.4747	26.8941	3.11899	95.871	96.1323	100.171	97.6966	97.4678	1.97435		2.4253	46.988	67.5325	53.5714	38.1579	51.5624	12.3786	93.6441	90.2326	102.344	103.62	97.4601	6.54708
20.1	194.6	44.8		2.51303	29.0514	30.3089	30.5243	37.5486	31.8583	3.84876	94.6833	97.1973	98.2877	99.6629	97.4578	2.10691		2.6753	57.2289	57.7922	57.7381	51.9737	56.1832	2.81781	81.9915	96.5116	101.758	91.1765	92.8594	8.43531
21.1	238.8	49.4		2.76311	29.5455	29.2471	32.4906	38.4241	32.4268	4.25772	92.4774	91.648	94.9201	91.6292	92.6687	1.55218		2.92531	64.4578	66.8831	57.7381	55.9211	61.25	5.25209	79.4492	99.7674	98.6328	92.5339	92.5958	9.32231
22.12	273.2	44.6
23.1	298.2	43.6
24.1	312	45.6
25.1	257	108.8
26.1	254	205.6
27.1	260.2	270.2
28.1	241.2	320.8
29.1	235.8	356.6
30.1	197.8	355
31.1	264.6	132
32.1	211	134.2
33.1	183.6	123.4
34.1	158.2	124.2
35.1	144.4	114.2
36.1	134.4	111.6
37.1	132.6	110.4
38.1	122.8	106.6
39.1	129	113.2
40.1	130.4	112.6
41.1	121	109.6
42.1	130.2	105.2
43.1	141.8	112
44.1	161.4	111.4
45.1	181.6	113.8
46.1	189.8	107.6
47.1	228	110.2
48.1	235.2	121

## Sheet: S2
S2A
Relative bioluminescence values of HygR and HygS progeny of M1XROC15-LUC cross
Time (hours)	M1X ROC15-LUC progeny
-3	160.771	117.512	93.6842	118.252	110.545	62.6188	102.735	110.897	168.626	80.2591	65.0281	80.7796	142.297	74.6765	78.97	84.701	105.098	153.091	61.7096	76.2408	87.3248	132.316	121.906	121.497	135.755	76.9231	53.252	85.3814	126.952	106.446	114.299	115.227	108.196	89.8876	71.7349	47.0464	57.1429	72.0466	105.835	88.6373	78.5749	102.147	126.127	80.5471	132.258	85.8202	131.776	109.002	52.1984
-2	123.356	114.562	95.5789	129.88	122.238	74.34	116.971	118.937	147.014	98.0945	69.9438	96.9758	132.267	70.9797	91.2446	95.5052	109.216	147.636	75.8782	88.8596	105.841	120.646	149.257	120.793	123.362	87.7712	72.2561	88.5593	122.922	116.539	111.871	130.952	111.249	85.6742	75.6335	62.5527	60.1732	82.3627	119.569	94.2332	97.8526	100.613	123.053	80.5471	129.694	96.5709	124.868	121.789	62.7959
-1	117.007	112.442	104.211	118.464	123.027	93.7698	106.031	109.103	125.403	100.61	83.8483	101.008	120.64	77.2643	100.258	98.433	92.7451	101.818	92.9742	96.6209	108.879	114.901	119.245	115.675	116.595	95.2663	83.6382	98.0932	115.491	104.071	104.946	116.224	111.732	104.494	85.3801	88.0802	75.3247	91.7637	107.092	100	100.83	97.8528	116.086	85.7143	115.964	102.78	113.882	122.42	85.1184
0	100	100	100	100	100	100	100	100	100	100	100	100	100	100	100	100	100	100	100	100	100	100	100	100	100	100	100	100	100	100	100	100	100	100	100	100	100	100	100	100	100	100	100	100	100	100	100	100	100
1	99.5465	112.903	114.316	69.1332	65.9971	113.2	71.7391	69.7674	99.0521	57.0122	116.433	61.7608	99.4186	121.072	59.0558	103.876	134.706	101.091	112.061	53.5375	50.8178	101.436	57.2401	75.3039	100.356	103.945	129.167	118.008	121.159	64.5462	81.205	59.5792	100.201	132.022	125.341	123.523	131.313	107.321	65.0808	109.013	104.929	123.313	107.582	86.0182	101.737	97.127	102.895	103.67	125.366
2	84.127	99.3548	124.632	16.1381	16.1406	114.15	14.5863	16.2126	99.6209	13.0335	101.685	16.2634	71.5116	108.133	11.9742	89.1546	111.176	90.1818	108.431	12.9356	12.0327	95.1526	14.047	14.9712	78.6325	100.197	139.634	126.695	105.919	17.218	20.5935	13.9535	83.5275	131.461	115.4	104.641	127.273	93.0948	21.8133	103.674	93.5578	106.748	95.6967	20.8967	72.7874	88.6006	80.9211	90.9977	104.961
3	73.6961	78.8018	122.947	16.561	14.9211	107.92	13.1136	14.8173	75.2607	12.5762	102.949	15.9946	59.8837	102.957	9.09871	75.5876	103.725	78.9091	111.241	12.038	11.6238	69.3896	14.604	15.2271	61.6809	92.7022	123.272	113.559	82.1159	16.2002	17.7158	13.0122	64.3632	113.202	109.357	88.6076	119.192	73.8769	19.8384	85.7753	71.0102	109.509	87.5	19.9088	60.3805	71.2697	64.7368	72.6491	90.4171
S2B
Histogram (M1X ROC15-LUC)
Relative bioluminescence (%) after red light exposure	Resistant to Hygromycin	Sensitive to Hygromycin
0-20	0	30
20-40	0	3
40-60	0	0
60-80	9	0
80-100	23	0
100-120	22	0
120-140	6	0
140-160	1	0
S2C	Relative bioluminescence values of HygR and HygS progeny of M2XROC15-LUC cross
Time (hours)	M2X ROC15-LUC progeny
-3	91.1018	79.1541	84.569	76.7721	70.4641	83.5227	73.9244	99.2839	85.6028	89.5686	111.759	75.9574	80.5866	83.4779	60.0562	81.1894	60.9893	73.7172	75	87.3188	96.038	81.3512	66.9028	149.824	82.2532	78.7491	72.6782	101.355	105.8	59.3964	140.851	114.77	85.3081	83.871	85.8939	67.3284	135.785	85.9406	82.4724	72.863	84.2015	87.5817	110.355	86.0333	87.1943	78.6715	58.1359	109.591	129.959
-2	102.763	77.4924	100.362	90.8397	83.6146	91.4367	85.9844	114.072	100.603	104	122.578	82.3404	91.7132	88.118	77.9205	96.2041	76.1102	88.8826	72.1014	96.3768	104.913	90.9219	85.6275	138.556	100.648	85.4559	88.013	111.315	122.8	67.9012	133.376	107.585	97.5908	94.0687	100.14	85.4425	118.489	97.1287	97.1302	90.9091	95.2178	104.984	103.254	100.189	94.8422	89.0756	73.6967	119.293	147.386
-1	106.457	92.4471	106.329	96.0742	92.9677	98.9854	96.6102	114.321	105.461	97.8039	124.553	94.6099	99.3948	97.7884	92.0915	103.754	86.8465	92.7594	89.4928	103.925	96.8304	100.281	89.7773	115.669	104.337	95.7046	99.568	117.052	118.267	77.0919	112.113	94.012	103.357	100.416	100.908	95.3681	108.648	99.604	98.8962	95.0249	100.384	107.925	106.213	103.899	100.4	98.5194	87.7567	112.451	130.373
0	100	100	100	100	100	100	100	100	100	100	100	100	100	100	100	100	100	100	100	100	100	100	100	100	100	100	100	100	100	100	100	100	100	100	100	100	100	100	100	100	100	100	100	100	100	100	100	100	100
1	9.70125	140.03	11.5732	108.233	88.045	113.109	11.3429	12.609	10.1418	110.902	18.0621	118.865	12.1508	12.229	116.339	12.1468	115.402	39.2246	124.819	17.5725	47.0681	19.2822	118.725	100.88	12.662	112.133	116.847	17.3705	13.0667	136.351	105.155	138.124	11.0979	16.8574	9.98603	121.34	113.32	20.7921	10.8168	118.272	11.187	13.8072	139.941	10.2574	112.85	119.128	135.861	40.4375	17.4274
2	10.0867	135.196	10.8499	103.435	91.5612	111.648	10.528	10.3985	8.86525	114.745	13.9229	121.773	11.3594	10.6678	123.525	12.1468	98.4823	33.7514	125	13.8285	38.6688	15.0598	115.688	85.0352	12.9113	103.316	113.499	16.5737	13.2	128.807	88.7887	119.162	11.8878	14.256	11.5922	114.557	102.684	19.2079	10.5519	101.945	11.2724	12.0098	123.964	9.95458	100.044	110.964	133.096	37.1284	18.4232
3	8.03084	137.915	10.7896	86.5322	84.8101	93.3847	8.89831	9.18431	7.23404	88.1569	12.794	112.411	10.7076	8.97658	109.795	9.74272	89.0388	30.0456	123.732	14.2512	44.691	14.708	106.377	78.6972	11.5653	100.452	104.212	16.1753	11.6667	123.045	73.3247	114.571	10.9005	15.4006	10.6844	108.519	89.3638	18.0198	9.93377	87.6526	10.6746	11.1928	130.178	8.74338	83.815	96.4386	121.959	32.6977	19.5851
S2D
Histogram (M2X ROC15-LUC)
Relative bioluminescence (%) after red light exposure	Resistant to Hygromycin	Sensitive to Hygromycin
0-20	18	23
20-40	3	2
40-60	1	0
60-80	0	0
80-100	7	7
100-120	12	12
120-140	8	3
140-160	0	0
[truncated: 47 more columns]

## Sheet: S4
S4B	Screening for complement													S4C					S4D
														Histogram (Complementation with Cre07.g357500 gene)					Histogram (Complementation with Spectinomycin resistance cassette)
Time (hours)	Compl. bioluminescence (cps)								Average	Standard deviation	WT trace	M1 trace		Relative Bioluminescence (%) after light exposure	Frequency				Relative bioluminescence (%) after light exposure	Frequency
0	57.2	46.6	49.6	40.2	45.2	30.4	46.4	49.6	45.65	7.31898	26.0437	139.078		0-20	4				0-20	0
1	266.2	233.4	292	312.8	320	256.8	357	373.2	301.425	45.6386	196.238	146.883		20-40	0				20-40	0
2	428.8	366.6	447.6	444.4	447.8	372	518.2	509.8	441.9	51.5186	306.65	165.756		40-60	2				40-60	0
3	453.8	431.4	457.8	500.2	469.6	428.2	574.2	506.2	477.675	45.0798	348.381	175.983		60-80	0				60-80	0
4	516.2	476.8	512.4	509.8	409.8	458	613.2	441.6	492.225	57.7621	364.556	180.433		80-100	44				80-100	44
5	503.2	458.8	482.2	490	392	460	590.8	407.2	473.025	57.4715	335.188	172.433		100-120	251				100-120	177
6	52	46.6	53.4	55.8	45.6	41.6	55.2	51.4	50.2	4.73498	39.6	196.05		120-140	110				120-140	19
7	18.8	18.4	12	5	20.4	22.2	25.2	13.6	16.95	6.03718	4.9625	147.172		140-160	3				140-160	0
8	1.8	8.2	11.2	10.6	5	6.6	15.6	13.2	9.025	4.22544	5.69375	101.078
9	3	6	4.6	12.4	8.8	6.2	7.6	14.8	7.925	3.71071	5.9	72.5167
10	5.4	7.2	7.2	-2.2	1.8	14.8	11.6	0	5.725	5.38882	4.25	52.5333
11	12	6	6.2	1	4.8	4	6.8	8.4	6.15	3.01455	4.35625	40.9444		S4E
12	13.4	2.2	3.6	6.8	13	4	6.8	6.2	7	3.89358	4.25625	32.1722		Relative ROC15-LUC bioluminescence
13	8.8	4	1.8	3.4	4.6	10.4	2.8	-0.4	4.425	3.33382	3.425	29.9833
14	8	9.2	7.6	3.2	0.8	3.4	11.8	2	5.75	3.66708	3.6625	29.6278		Time (hours)	WT	Compl.						cetl-1
15	0.8	-4	7.6	5.6	2	-3	2.8	6.6	2.3	3.9975	4.1375	26.3944		-0.750023	148.387	140	58.8235	123.077	112	214.286	76.9231	101.316
16	3.4	0.8	3.4	9.2	8.2	3.4	9.6	7.6	5.7	3.10644	4.725	33.3833		-0.489338	129.032	170	135.294	124.038	108	157.143	89.2308	105.263
17	3.6	3.4	0.2	0.4	8.6	-4.8	2.4	0.2	1.75	3.58852	0.925	36.35		-0.249999	106.452	175	94.1176	115.385	116	139.286	93.8462	110.526
18	-4	0.4	3	0.2	1.2	4	15.6	-1.6	2.35	5.52698	3.2375	44.4556		0	100	100	100	100	100	100	100	100
19	13.2	4	7	10	8.6	4	9.4	9	8.15	2.89784	1.875	57.8222		0.460834	16.129	20	23.5294	4.80769	4	10.7143	10.7692	114.474
20	27.6	21.8	20.6	21.4	25.6	11.2	35.4	34.2	24.725	7.35115	12.1688	75.3111		0.721519	0	15	5.88235	5.76923	0	0	15.3846	88.1579
21	43.6	41.8	35.2	36	39	16.4	52.6	46	38.825	9.9807	23.6812	100.35		0.960879	0	5	0	4.80769	0	0	10.7692	72.3684
22	52.2	40	42	54.4	41.8	29.6	59.8	51	46.35	9.09711	29.1187	129.883
23	59.2	50.8	54.4	58.8	45.8	28.8	50.8	45.2	49.225	9.13807	27.7688	162.5
24	68.8	57.8	81	86	53.6	36.4	86.4	75.8	68.225	16.5929	35.3312	186.244		S4F
25	418.8	360.2	381	462.2	319.8	398.6	487.4	396.4	403.05	50.2228	227.456	206.222		Relative ROC15-LUC bioluminescence
26	689.4	586	590	772.6	511.2	428	771.4	632	622.575	112.846	379.706	232.828
27	794.6	703.8	749.2	941.4	691.6	435.4	973.8	805.8	761.95	156.205	451.819	250.172		Time (hours)	WT	Compl.						cetl-1
28	857.2	767.6	763	977.8	805.4	468.8	1110.8	911	832.7	175.851	486.375	256.75		-0.750058	106.557	118.133	116.621	97.314	103.888	100.189	108.049	105.036
29	881.2	838	770.2	1043.2	852.8	507.8	1133.2	941.4	870.975	175.698	503.706	256.311		-0.50005	118.033	113.6	115.531	102.066	99.784	95.4545	110.732	105.935
30	230.8	204.6	156.6	275	125.2	11.4	220	161.8	173.175	75.6191	100.662	301.6		-0.239378	112.568	112.267	111.717	96.0744	101.296	105.114	105.366	104.856
31	33.8	26.2	24.6	45.2	13.6	3	18	25.2	23.7	11.9193	25.8	154.994		0	100	100	100	100	100	100	100	100
32	30	13	12	38.2	8.4	-15.2	4.2	34.2	15.6	16.6367	26.9938	96.7667		0.410177	6.8306	7.2	4.90463	4.54545	3.88769	2.27273	6.58537	96.0432
33	44	44	18	15.4	23.4	18	-0.6	19.4	22.7	13.9603	2.19375	79.55		0.660232	3.27869	1.6	4.63215	2.27273	1.72786	0.94697	2.68293	88.1295
34	5.4	14.6	25	19.4	-3.4	-4.2	9.4	20.4	10.825	10.2467	7.775	53.4222		0.92087	1.91257	5.06667	4.35967	3.92562	4.53564	1.32576	3.65854	86.8705
35	34.6	14	11.6	-12	14.6	-7.4	-15.4	-8.2	3.975	16.2697	10.9063	44.6333
36	28.4	40.8	-0.4	1.4	17.6	25.4	-1.2	-11	12.625	16.8655	9.5375	36.5056
37	17.4	-10	3.6	-0.6	18.2	-9.6	11.6	-2	3.575	10.463	6.5125	35.2833
38	5	2.8	16.8	12.2	-10.6	-2.4	7	14.4	5.65	8.53683	10.9125	32.9389
39	11.6	-6	-5.4	-19.2	5.4	-9	-15.8	-12	-6.3	9.71236	7.925	25.5056
40	14.2	6	11	-7.4	6.2	5	-9.4	2	3.45	7.69724	6.525	33.9611
41	7.2	8.4	-2	20.8	-8.4	-13.6	-24.2	18.4	0.825	14.7195	9.275	33.15
42	-7	25	8.4	-6	-14	11.4	-6.8	-7.6	0.425	12.2937	3.1	30.8222
43	10.4	-12.4	-0.2	-9.4	-0.8	-10.2	3.6	-3.8	-2.85	7.2234	7.34375	27.8389
44	-3.4	14.2	-19	9	-1.2	11	-29.8	-1.6	-2.6	14.2046	10.5187	37.8278
45	3	11.4	5.8	7.2	-8.4	11.8	-5.2	22	5.95	9.09711	18.35	51.7056
46	7.2	15	10.6	4.4	1.6	16.2	9.6	14.2	9.85	4.88851	9.6	73.0389
47	21	4.4	4.4	16.6	-2	3	19	23.6	11.25	9.17701	8.125	85.0111
48	9.6	8.4	6.6	11.2	16.2	7.6	16	28.8	13.05	6.84598	9.9375	95.7556

## Sheet: S7
S7C	ROC15-LUC bioluminescence (cps)				S7D	Histogram (Complementation with HA-CETLfragment)						S7F	Relative ROC15-LUC bioluminescence
Time (hours)	cetl-1	WT	Compl. (HA-CETL)		Relative Bioluminescence (%) after light exposure	Frequency						Time (hours)	Compl. 1				Average	Standard Deviation	Compl. 2				Average	Standard Deviation	Compl. 3				Average	Standard Deviation	Compl. 4				Average	Standard Deviation	Compl. 5				Average	Standard Deviation	cetl-1				Average	Standard Deviation	WT
1	423.8	405.6	214.2		0-10	0						-0.916708	105.229	114.159	100	128.8	112.047	12.6061	100	110.959	112.03	111.034	108.506	5.69155	125.806	103.67	100	90.1235	104.9	15.066	108.247	107.921	100	117.204	108.343	7.03126	120.438	117.834	111.299	112.121	115.423	4.42983	102.548	127.723	86.9281	102.92	105.03	16.8647	102.92
2	486.8	470.2	377.2		10 -20	3						-0.833361	100	110.619	112.8	96.8	105.055	7.8453	93.7984	110.959	115.038	94.4828	103.569	11.0176	91.3978	100	91.8367	100	95.8086	4.84307	112.371	92.0792	117.204	100	105.414	11.4679	100	102.548	93.2203	104.848	100.154	5.02884	79.6178	111.881	92.1569	102.92	96.6439	13.9234	94.1606
3	537.4	481.8	438.2		20-30	2						-0.750061	113.725	129.204	97.6	116.8	114.332	13.0075	103.876	101.37	127.82	111.724	111.197	11.927	118.28	89.9083	77.551	71.6049	89.3359	20.7472	117.526	100.99	122.581	118.28	114.844	9.50055	109.489	95.5414	96.0452	98.1818	99.8144	6.55056	85.3503	120.792	103.268	91.9708	100.345	15.5091	109.489
4	533.2	484.4	448		30-40	0						-0.666718	99.3464	113.274	86.4	96	98.7552	11.1265	80.6202	104.11	105.263	110.345	100.084	13.2559	120.43	99.0826	122.449	103.704	111.416	11.7555	115.464	87.1287	98.9247	124.731	106.562	16.7863	122.628	104.459	106.215	109.091	110.598	8.24402	112.102	110.891	86.2745	93.4307	100.675	12.8426	122.628
5	560.2	497.2	465.2		40-50	1						-0.583336	108.497	122.124	100.8	100.8	108.055	10.0565	97.6744	112.329	106.767	97.931	103.675	7.15187	113.978	111.927	110.204	96.2963	108.101	8.01985	101.031	97.0297	122.581	113.978	108.655	11.7691	115.328	118.471	93.7853	95.7576	105.836	12.8654	100.637	112.871	90.1961	109.489	103.298	10.1443	106.569
6	559	498	442		50-60	1						-0.500001	100.654	93.8053	104	107.2	101.415	5.73398	88.3721	101.37	124.812	95.1724	102.432	15.8364	101.075	108.257	93.8776	76.5432	94.9382	13.596	92.7835	100.99	101.075	113.978	102.207	8.75846	103.65	100.637	98.3051	98.1818	100.193	2.56609	98.0892	100.99	82.3529	86.1314	91.8909	9.04357	97.8102
7	380.8	71.6	61.6		60-70	13						-0.416715	100.654	115.044	91.2	91.2	99.5245	11.2655	97.6744	117.808	133.835	100.69	112.502	16.7593	105.376	97.2477	85.7143	71.6049	89.9858	14.6709	76.2887	97.0297	109.677	118.28	100.319	18.2432	112.409	108.28	111.864	103.03	108.896	4.31804	108.28	128.713	108.497	100.73	111.555	11.9952	103.65
8	364	63	54.4		70-80	37						-0.333302	94.1176	120.354	102.4	118.4	108.818	12.6779	86.8217	104.11	123.308	99.3103	103.387	15.1482	120.43	95.4128	114.286	83.9506	103.52	16.8378	107.216	91.0891	103.226	111.828	103.34	8.89138	113.869	109.554	106.215	118.788	112.106	5.44591	84.0764	110.891	88.8889	99.2701	95.7816	11.9022	102.19
9	314.4	54.6	52.6		80-90	91						-0.250055	100	124.779	100	116	110.195	12.3053	96.8992	121.918	121.053	86.2069	106.519	17.8276	104.301	100	83.6735	104.938	98.2282	9.94794	75.2577	103.96	112.903	117.204	102.331	18.8733	100	107.643	97.7401	112.121	104.376	6.67952	102.548	115.842	94.7712	94.1606	101.83	10.091	97.0803
10	264.8	51.2	50.6		90-100	148						-0.166647	95.4248	118.584	91.2	97.6	100.702	12.2138	97.6744	123.288	103.759	97.931	105.663	12.081	96.7742	104.587	93.8776	66.6667	90.4764	16.505	117.526	97.0297	96.7742	122.581	108.478	13.5252	106.569	98.0892	96.0452	103.03	100.934	4.76603	92.9936	116.832	100.654	100.73	102.802	10.0324	103.65
11	231.8	51.4	44		100-110	98						-0.083252	102.614	107.08	96.8	122.4	107.224	10.9581	106.202	121.918	109.023	111.034	112.044	6.87446	112.903	85.3211	83.6735	95.0617	94.2399	13.4188	100	100	121.505	117.204	109.677	11.3116	105.839	87.2611	95.4802	116.97	101.388	12.8721	89.8089	131.683	102.614	111.679	108.946	17.6141	114.599
12	207.8	47.8	41.8		110-120	49						0	100	100	100	100	100	0	100	100	100	100	100	0	100	100	100	100	100	0	100	100	100	100	100	0	100	100	100	100	100	0	100	100	100	100	100	0	100
13	185.8	49	45.4		120-130	18						0.408282	28.7582	3.53982	9.6	3.2	11.2745	12.0209	6.20155	5.47945	6.01504	-2.75862	3.73435	4.33946	8.60215	18.3486	0	-4.93827	5.50313	10.2293	4.12371	0	4.30108	4.30108	3.18147	2.12262	2.91971	0	2.25989	0	1.2949	1.51929	91.7197	91.0891	81.0458	81.7518	86.4016	5.78967	26.2774
14	154.6	39.8	47.8		130-140	1						0.476896	5.88235	7.9646	0.8	0.8	3.86174	3.63615	0.775194	1.36986	3.7594	3.44828	2.33818	1.48691	9.67742	0.917431	2.04082	-13.5802	-0.236145	9.71012	-3.09278	4.9505	9.67742	13.9785	6.37841	7.3118	0.729927	-1.91083	9.60452	7.87879	4.0756	5.53968	87.2611	92.0792	84.3137	91.2409	88.7237	3.61398	6.56934
15	140.2	35	39.4									0.560266	16.3399	4.42478	-2.4	-2.4	3.99116	8.83879	3.87597	6.84932	-2.25564	0.689655	2.28983	3.93813	5.37634	11.9266	10.2041	-3.7037	5.95083	7.00809	5.15464	4.9505	1.07527	9.67742	5.21446	3.51777	3.64964	3.18471	-1.69492	5.45455	2.64849	3.05663	64.3312	100	79.085	76.6423	80.0146	14.8056	6.56934
16	136.8	43.4	42.2									0.643613	8.49673	7.9646	10.4	20	11.7153	5.62119	6.97674	17.8082	12.782	6.2069	10.9435	5.43675	18.2796	11.9266	10.2041	6.17284	11.6458	5.03712	9.27835	20.7921	1.07527	9.67742	10.2058	8.09476	9.48905	10.828	11.8644	10.303	10.6211	0.995211	100	80.198	86.9281	70.8029	84.4823	12.2782	12.4088
17	120	39.6	40.6									0.726952	20.2614	2.65487	12	8.8	10.9291	7.33111	17.8295	26.0274	26.3158	15.8621	21.5087	5.44512	20.4301	21.1009	-2.04082	13.5802	13.2676	10.7565	3.09278	22.7723	29.0323	20.4301	18.8319	11.1033	22.6277	4.4586	3.9548	16.3636	11.8512	9.19238	88.535	98.0198	90.8497	92.7007	92.5263	4.0394	19.708
18	127.8	39.4	35.4									0.810312	13.0719	3.53982	9.6	9.6	8.95293	3.96253	0	0	9.02256	5.51724	3.63495	4.43453	8.60215	7.33945	0	-9.87654	1.51626	8.48949	0	11.8812	12.9032	12.9032	9.42191	6.29972	8.75912	2.54777	-2.25989	9.69697	4.68599	5.61301	76.4331	95.0495	88.8889	64.2336	81.1513	13.6809	14.5985
19	136.2	50.8	36.6									0.893659	15.6863	10.6195	28.8	22.4	19.3764	7.92143	15.5039	21.9178	15.0376	13.7931	16.5631	3.64211	12.9032	18.3486	24.4898	24.6914	20.1083	5.63357	12.3711	15.8416	17.2043	8.60215	13.5048	3.85002	17.5182	7.64331	9.03955	12.1212	11.5806	4.37825	86.6242	106.931	88.8889	75.9124	89.589	12.872	23.3577
20	149.8	64.4	44.4									0.976954	15.0327	6.19469	18.4	18.4	14.5068	5.76431	24.031	4.10959	17.2932	13.1034	14.6343	8.33629	24.7312	21.1009	22.449	18.5185	21.6999	2.59678	15.4639	6.93069	11.828	11.828	11.5126	3.50265	5.10949	1.91083	8.47458	11.5152	6.75251	4.1549	80.8917	105.941	75.1634	86.8613	87.2143	13.3666	31.3869
21	207.2	76.6	47									1.06028	20.2614	16.8142	18.4	8.8	16.0689	5.04657	24.031	26.0274	14.2857	13.1034	19.3619	6.61224	16.129	24.7706	22.449	-1.23457	15.5285	11.7569	11.3402	22.7723	3.22581	11.828	12.2916	8.02399	5.10949	12.1019	12.9944	11.5152	10.4302	3.59892	85.9873	113.861	85.6209	75.1825	90.163	16.574	31.3869
22	257.4	71	54.6
23	332.6	86	54
												S7G	Relative ROC15-LUC bioluminescence
												Time (hours)	Compl. 1				Average	Standard Deviation	Compl. 2				Average	Standard Deviation	Compl. 3				Average	Standard Deviation	Compl. 4				Average	Standard Deviation	Compl. 5				Average	Standard Deviation	cetl-1				Average	Standard Deviation	WT
												-0.916708	91.0638	116.23	86.1925	99.3548	98.2104	13.185	95.7346	108.571	108.772	97.4359	102.628	7.01306	97.1429	94.3396	96.6887	76.5714	91.1857	9.81997	88.4354	83.4286	99.2126	82.6347	88.4278	7.63466	92.2374	112.042	95.814	99.3197	99.8533	8.62485	116.981	105.036	84.492	105.036	102.886	13.4939	86.3049
												-0.833361	101.702	110.471	86.6109	105.161	100.986	10.2398	100	102.286	114.035	102.051	104.593	6.37789	104.571	94.9686	94.702	79.4286	93.4176	10.3948	102.721	79.4286	115.748	102.395	100.073	15.103	96.347	104.188	83.2558	102.721	96.6281	9.54255	94.9686	91.3669	93.5829	105.755	96.4184	6.39894	93.7984
												-0.750061	114.468	101.047	87.4477	124.516	106.87	16.1271	100.948	105.714	115.205	98.9744	105.21	7.23871	101.143	103.774	101.325	82.8571	97.2745	9.68616	93.1973	92	111.024	108.383	101.151	9.94613	100.913	103.141	95.3488	98.6395	99.5107	3.32811	88.6792	95.6835	92.5134	112.95	97.4564	10.7185	94.3152
												-0.666718	110.638	104.712	95.3975	92.9032	100.913	8.23795	113.744	116.571	105.263	104.615	110.049	6.01731	89.1429	110.692	92.7152	91.4286	95.9946	9.90888	92.517	96	103.937	100.599	98.2632	5.0262	93.1507	96.3351	107.907	97.9592	98.838	6.36733	113.208	109.353	94.1176	112.23	107.227	8.89142	93.0233
												-0.583336	100.426	106.806	90.3766	108.387	101.499	8.17463	98.5782	107.429	105.263	96.4103	101.92	5.26137	105.143	98.1132	95.3642	91.4286	97.5122	5.77963	100.68	91.4286	113.386	95.8084	100.326	9.49136	94.9772	96.3351	104.186	92.517	97.0038	5.04217	90.566	97.8417	100.535	100.719	97.4155	4.75193	94.0568
												-0.500001	103.83	121.466	95.3975	110.968	107.915	11.0503	100.474	107.429	112.281	102.564	105.687	5.27379	112	108.176	90.0662	89.1429	99.8463	11.9347	78.9116	100.571	122.835	107.784	102.526	18.2716	96.8037	90.0524	107.907	95.2381	97.5003	7.51385	110.692	103.597	104.813	115.108	108.552	5.35696	96.124
												-0.416715	112.34	100.524	90.3766	129.032	108.068	16.6098	94.7867	118.857	107.602	94.359	103.901	11.7119	93.7143	113.208	90.0662	89.1429	96.5327	11.2904	106.122	93.7143	132.283	100.599	108.18	16.8517	96.8037	94.2408	91.1628	95.2381	94.3613	2.37899	93.0818	94.964	89.8396	106.475	96.09	7.23947	90.9561
												-0.333302	106.809	93.7173	88.2845	105.161	98.4929	8.95609	92.4171	106.857	100	108.205	101.87	7.25397	90.8571	92.4528	113.245	93.1429	97.4245	10.5904	89.1156	86.2857	112.598	88.024	94.0059	12.4497	94.5205	100	94.4186	94.5578	95.8742	2.75113	97.4843	91.3669	89.3048	91.3669	92.3807	3.53851	87.5969
												-0.250055	109.362	107.33	80.7531	119.355	104.2	16.491	89.5735	92	105.848	92.8205	95.0605	7.32259	92	128.931	96.0265	87.4286	101.096	18.8857	76.8707	80.5714	111.024	96.4072	91.2182	15.6885	97.2603	98.9529	93.4884	95.9184	96.405	2.307	91.195	98.5612	75.4011	89.9281	88.7713	9.6922	93.2817
												-0.166647	99.5745	103.665	86.1925	96.7742	96.5515	7.4632	105.213	104	90.0585	99.4872	99.6897	6.87726	99.4286	114.465	94.0397	78.8571	96.6977	14.7026	99.3197	78.8571	108.661	94.6108	95.3623	12.4568	92.2374	101.571	88.3721	85.7143	91.9736	6.93598	106.918	84.8921	95.1872	105.036	98.0084	10.1451	91.4729
												-0.083252	102.553	105.236	87.4477	96.129	97.8414	7.91278	102.844	98.8571	110.526	113.333	106.39	6.69925	114.857	113.836	85.4305	89.7143	100.96	15.5624	104.082	82.8571	104.724	86.8263	94.6224	11.4124	93.6073	96.8586	106.512	98.6395	98.9043	5.48284	96.2264	112.95	88.2353	101.439	99.7125	10.3615	98.4496
												0	100	100	100	100	100	0	100	100	100	100	100	0	100	100	100	100	100	0	100	100	100	100	100	0	100	100	100	100	100	0	100	100	100	100	100	0	100
												0.408282	25.9574	19.3717	8.78661	18.7097	18.2064	7.08102	17.5355	12	16.9591	8.71795	13.8031	4.20322	34.8571	40.8805	24.5033	23.4286	30.9174	8.40651	11.5646	18.8571	19.685	14.9701	16.2692	3.74994	20.5479	2.6178	6.04651	8.84354	9.51395	7.78414	83.6478	72.6619	71.123	87.0504	78.6208	7.91737	39.5349
												0.476896	11.9149	12.5654	8.3682	2.58065	8.8573	4.57292	13.2701	11.4286	16.3743	12.3077	13.3452	2.1549	22.8571	17.6101	13.245	22.8571	19.1423	4.64491	13.6054	11.4286	15.748	14.3713	13.7883	1.80574	7.30594	-2.09424	-1.86047	2.72109	1.51808	4.45009	93.0818	74.8201	72.7273	86.3309	81.74	9.64064	23.7726
												0.560266	14.4681	19.8953	9.20502	9.03226	13.1502	5.15606	12.3223	12.5714	12.8655	15.3846	13.286	1.41661	17.1429	23.8994	22.5166	17.1429	20.1754	3.54691	12.2449	14.8571	20.4724	10.7784	14.5882	4.27013	11.8721	5.2356	2.7907	1.36054	5.31475	4.65519	81.761	90.6475	78.0749	93.5252	86.0021	7.28021	18.0879
												0.643613	8.51064	10.4712	3.34728	7.74194	7.51776	3.00842	17.0616	13.7143	16.3743	14.359	15.3773	1.59514	22.8571	5.03145	13.245	18.2857	14.8548	7.63541	13.6054	4.57143	12.5984	9.58084	10.089	4.05645	10.9589	0	-1.86047	-2.72109	1.59434	6.34549	70.4403	83.4532	74.8663	103.597	83.0892	14.7006	14.4703
												0.726952	13.617	12.5654	8.3682	12.9032	11.8635	2.37106	20.8531	13.7143	25.731	18.4615	19.69	5.00215	22.8571	22.6415	13.245	25.1429	20.9716	5.27393	16.3265	6.85714	15.748	9.58084	12.1281	4.65483	9.13242	4.18848	7.44186	5.44218	6.55123	2.18085	75.4717	80.5755	87.7005	94.964	84.678	8.49557	15.5039
												0.810312	16.1702	26.178	12.5523	14.1935	17.2735	6.11783	21.8009	14.8571	22.2222	21.5385	20.1047	3.50969	14.8571	23.8994	11.9205	21.7143	18.0978	5.63908	14.966	17.1429	17.3228	17.9641	16.8489	1.30384	13.6986	7.32984	8.37209	12.2449	10.4114	3.04534	84.2767	76.259	69.5187	87.7698	79.4561	8.19205	21.1886
												0.893659	14.4681	24.0838	15.8996	16.7742	17.8064	4.29151	19.9052	24	15.2047	21.5385	20.1621	3.70881	21.7143	26.4151	11.9205	21.7143	20.441	6.09729	12.2449	12.5714	29.9213	15.5689	17.5766	8.36462	15.5251	5.2356	10.2326	9.52381	10.1293	4.2206	66.6667	79.1367	78.0749	73.3813	74.3149	5.67903	25.323
												0.976954	11.0638	19.8953	15.8996	19.3548	16.5534	4.06526	27.4882	14.8571	29.2398	27.6923	24.8193	6.68735	35.4286	28.9308	22.5166	33.1429	30.0047	5.67133	9.52381	17.1429	23.622	15.5689	16.4644	5.7927	15.5251	11.5183	6.51163	9.52381	10.7697	3.77967	84.2767	82.0144	82.3529	76.259	81.2258	3.45783	27.3902
												1.06028	18.2979	20.4188	14.6444	22.5806	18.9854	3.38122	26.0664	13.1429	22.807	24.1026	21.5297	5.74954	31.4286	32.0755	33.7748	24.5714	30.4626	4.05015	10.2041	13.1429	21.2598	23.3533	16.99	6.31327	21.4612	14.1361	14.4186	10.2041	15.055	4.68401	92.4528	85.6115	72.1925	82.7338	83.2477	8.42226	25.5814
[truncated: 5 more columns]

## Sheet: S8
S8A
Relative ROC15-LUC bioluminescence
Time (hours)	WT (red light pulse)					Average	Standard Deviation	WT (violet light pulse)					Average	Standard Deviation	WT (blue light pulse)					Average	Standard Deviation	WT (dark control)					Average	Standard Deviation
-0.333354	116.107	104.598	103.113	88.9231	100	102.548	9.75331	104.483	97.8788	99.0909	101.295	94.7514	99.4998	3.65363	103.465	99.6732	106.97	102.174	93.0464	101.066	5.19838	97.6526	99.5781	117.073	92.4188	115.122	104.369	11.0442
-0.250011	106.711	100.766	105.447	92	104.912	101.967	6.00168	102.759	103.636	92.7273	101.036	104.42	100.916	4.74717	109.901	94.7712	103.636	98.7578	100	101.413	5.70415	103.286	91.1392	97.561	98.1949	117.073	101.451	9.74022
-0.166729	114.765	108.429	99.2218	83.3846	99.2982	101.02	11.843	87.931	103.939	101.515	104.404	98.0663	99.1712	6.76712	102.475	97.7124	99.0909	104.037	96.3576	99.9347	3.23	97.1831	92.4051	97.0732	94.9458	104.878	97.297	4.66354
-0.0833864	110.738	106.13	103.113	101.231	98.5965	103.962	4.67943	100.69	106.667	99.3939	99.4819	86.1878	98.484	7.49733	111.881	92.1569	98.7879	104.969	97.351	101.029	7.59207	99.061	100.844	104.878	99.278	116.585	104.129	7.34389
0	100	100	100	100	100	100	0	100	100	100	100	100	100	0	100	100	100	100	100	100	0	100	100	100	100	100	100	0
0.394229	5.36913	26.0536	18.677	20.9231	19.6491	18.1344	7.68167	9.65517	18.1818	14.5455	14.5078	14.3646	14.251	3.03062	67.8218	56.5359	52.4242	66.1491	65.2318	61.6326	6.7533	91.0798	80.1688	88.7805	80.1444	82.9268	84.6201	5.04356
0.462831	-2.68456	12.2605	9.33852	8.61538	12.6316	8.03229	6.24357	7.24138	6.36364	5.15152	6.47668	5.8011	6.20686	0.781985	48.5149	51.634	53.9394	66.4596	56.2914	55.3679	6.83422	86.385	87.7637	95.6098	88.0866	97.561	91.0812	5.11182
0.546169	3.3557	4.98084	5.05837	6.46154	7.36842	5.44497	1.5381	8.62069	5.15152	7.57576	5.44041	3.59116	6.07591	2.00984	44.5545	47.7124	45.4545	57.764	49.6689	49.0309	5.27354	96.7136	83.5443	88.7805	93.1408	90.7317	90.5822	4.92294
0.629529	6.71141	11.4943	7.00389	6.76923	9.12281	8.22032	2.08538	8.62069	6.36364	5.15152	7.51295	5.8011	6.68998	1.38459	44.5545	47.7124	46.6667	54.0373	56.2914	49.8524	5.04406	92.4883	96.6245	94.1463	87.0036	115.61	97.1745	10.8943
0.712916	8.72483	8.04598	9.72763	13.8462	11.5789	10.3847	2.34864	16.8966	12.4242	6.36364	9.58549	12.4309	11.5402	3.90138	44.0594	51.3072	51.2121	53.7267	44.0397	48.869	4.51349	100	94.9367	96.0976	78.3394	101.951	94.265	9.34618
0.796172	27.5168	15.7088	14.3969	18.7692	14.386	18.1555	5.53021	21.0345	13.6364	12.4242	16.8394	10.221	14.8311	4.21274	63.3663	49.6732	48.4848	53.4161	50.3311	53.0543	6.04559	105.634	83.1224	100	100	109.756	99.7025	10.1407
0.879528	25.5034	20.6897	19.4553	15.3846	18.9474	19.996	3.65613	18.9655	22.7273	20.303	15.285	15.1934	18.4948	3.26372	72.2772	54.2484	61.2121	67.7019	61.5894	63.4058	6.8762	96.7136	90.2954	104.39	85.9206	104.39	96.342	8.28937
Time (hours)	cetl-1/csl (red light pulse)					Average	Standard Deviation	cetl-1/csl (violet light pulse)					Average	Standard Deviation	cetl-1/csl (blue light pulse)					Average	Standard Deviation	cetl-1/csl (dark control)					Average	Standard Deviation
-0.333354	103.96	88.3212	95.0617	100	94.7712	96.4229	5.91245	88.4615	101.163	101.163	107.895	90.5405	97.8445	8.13045	110.784	97.3118	99.2537	92.1687	110.92	102.088	8.40922	113.103	106.358	93.0233	93.4307	109.402	103.063	9.29284
-0.250011	94.0594	89.781	82.716	64.3836	80.3922	82.2664	11.3914	87.6923	104.651	104.651	114.035	83.7838	98.9627	12.7408	115.686	106.452	97.0149	87.9518	90.8046	99.5818	11.4612	115.862	106.358	89.9225	99.2701	92.3077	100.744	10.6128
-0.166729	117.822	86.8613	122.222	58.9041	83.0065	93.7632	26.3022	103.846	96.5116	91.8605	118.421	101.351	102.398	10.07	120.588	94.086	100.746	93.3735	95.977	100.954	11.3463	98.6207	105.78	98.4496	98.5401	98.2906	99.9363	3.26923
-0.0833864	115.842	105.839	114.815	78.0822	84.3137	99.7783	17.5409	95.3846	97.6744	97.6744	108.772	108.108	101.523	6.38775	123.529	89.2473	97.0149	97.5904	81.6092	97.7982	15.7952	95.8621	98.8439	92.2481	101.46	94.8718	96.6571	3.57448
0	100	100	100	100	100	100	0	100	100	100	100	100	100	0	100	100	100	100	100	100	0	100	100	100	100	100	100	0
0.394229	102.97	90.5109	93.8272	65.7534	81.0458	86.8215	14.1483	86.1538	65.1163	79.0698	77.193	86.4865	78.8039	8.70432	110.784	77.957	81.3433	77.7108	74.1379	84.3867	14.9753	86.8966	84.3931	79.0698	83.2117	90.5983	84.8339	4.2876
0.462831	102.97	87.5912	103.704	60.274	65.3595	83.9797	20.4414	80.7692	98.8372	75.5814	88.5965	82.4324	85.2434	8.90658	96.0784	72.043	67.1642	97.5904	88.5057	84.2763	13.9366	88.2759	90.1734	83.7209	87.5912	85.4701	87.0463	2.5065
0.546169	96.0396	82.4818	60.4938	50.6849	86.9281	75.3256	18.9871	62.3077	80.2326	94.186	102.632	93.2432	86.5202	15.7267	100	80.6452	73.1343	78.3133	79.3103	82.2806	10.3062	89.6552	95.9538	91.4729	97.8102	97.4359	94.4656	3.68512
0.629529	104.95	83.2117	116.049	57.5342	69.281	86.2054	24.2872	68.4615	75.5814	70.9302	99.1228	71.6216	77.1435	12.5499	76.4706	91.3978	85.0746	92.7711	79.3103	85.0049	7.1842	94.4828	88.4393	78.2946	100	103.419	92.9271	9.95958
0.712916	100	82.4818	90.1235	72.6027	73.8562	83.8128	11.4937	74.6154	84.8837	98.8372	95.614	71.6216	85.1144	12.1542	110.784	80.1075	84.3284	104.217	87.931	93.4736	13.3049	88.9655	97.6879	100	88.3212	86.3248	92.2599	6.14337
0.796172	84.1584	88.3212	109.877	78.0822	97.3856	91.5648	12.4133	77.6923	131.395	94.186	88.5965	77.027	93.7794	22.2566	90.1961	73.1183	77.6119	74.6988	80.4598	79.217	6.75036	83.4483	88.4393	90.6977	102.92	89.7436	91.0497	7.19935
0.879528	100.99	91.9708	86.4198	52.0548	64.0523	79.0975	20.3488	73.0769	96.5116	82.5581	90.3509	90.5405	86.6076	9.04222	119.608	82.7957	85.0746	83.1325	81.6092	90.444	16.3506	103.448	91.3295	91.4729	89.0511	90.5983	93.18	5.81999
S8B
Relative ROC15-LUC bioluminescence
Time (hours)	WT (red light pulse)					Average	Standard Deviation	WT (violet light pulse)					Average	Standard Deviation	WT (blue light pulse)					Average	Standard Deviation	WT (dark control)					Average	Standard Deviation
-0.333406	94.0678	106.311	87.1429	88.3459	103.719	95.9172	8.75539	97.3262	101.449	106.977	95.1311	104.183	101.013	4.84747	91.8605	112.5	93.3824	102.055	93.9655	98.7526	8.64802	100.806	98.4043	105.625	96.7593	95.625	99.444	3.96657
-0.250025	119.492	91.7476	93.8095	89.0977	97.9339	98.4161	12.2161	104.813	112.077	117.209	98.8764	97.3384	106.063	8.51088	100	105.769	91.1765	90.411	98.2759	97.1265	6.41826	95.1613	94.6809	98.75	91.6667	103.75	96.8018	4.62688
-0.166723	110.169	90.2913	96.1905	93.985	103.306	98.7884	7.93662	103.743	109.179	106.977	99.6255	96.5779	103.22	5.17038	86.0465	105.769	94.1176	97.2603	100	96.6387	7.30756	97.5806	109.043	113.125	102.315	93.125	103.038	8.16051
-0.0833759	109.322	91.7476	97.619	95.1128	99.5868	98.6776	6.63295	98.9305	114.493	108.372	96.2547	106.844	104.979	7.38582	89.5349	97.1154	91.9118	92.4658	97.4138	93.6883	3.44695	113.71	89.8936	108.125	96.7593	90.625	99.8225	10.6577
0	100	100	100	100	100	100	0	100	100	100	100	100	100	0	100	100	100	100	100	100	0	100	100	100	100	100	100	0
0.400904	42.3729	53.3981	40.9524	32.3308	30.5785	39.9265	9.13235	28.877	39.6135	40	38.2022	31.1787	35.5743	5.17164	70.3488	77.4038	75.3676	81.1644	78.0172	76.4604	3.99958	84.6774	79.2553	95.625	81.9444	93.125	86.9254	7.1206
0.469553	33.8983	31.068	28.5714	22.5564	18.1818	26.8552	6.40323	27.2727	34.2995	29.3023	23.5955	17.8707	26.4682	6.16802	75.5814	85.5769	86.0294	84.2466	76.7241	81.6317	5.06045	100	87.234	100	85.1852	90	92.4838	7.07081
0.552877	21.1864	23.7864	15.7143	10.9023	13.6364	17.0452	5.332	21.9251	27.5362	15.3488	21.3483	15.5894	20.3496	5.06939	66.8605	74.5192	74.6324	72.2603	66.8103	71.0165	3.93239	100.806	85.6383	90.625	91.2037	105.625	94.7797	8.17858
0.636251	25.4237	26.2136	18.0952	15.7895	15.7025	20.2449	5.18534	19.2513	23.1884	18.6047	16.4794	16.73	18.8508	2.69986	79.6512	75.4808	72.4265	74.3151	74.569	75.2885	2.67985	89.5161	99.4681	94.375	106.944	101.875	98.4357	6.73315
0.719582	35.5932	30.0971	20	15.7895	15.7025	23.4365	8.97567	25.1337	22.7053	16.2791	16.1049	17.8707	19.6187	4.07731	80.2326	77.8846	65.4412	77.3973	83.6207	76.9153	6.87011	96.7742	104.255	112.5	92.5926	105	102.224	7.74424
0.802946	39.8305	26.699	20.4762	16.1654	22.7273	25.1797	9.03257	23.5294	28.9855	26.0465	20.9738	19.7719	23.8614	3.74847	59.8837	80.2885	80.5147	88.6986	73.7069	76.6185	10.76	99.1935	110.106	99.375	97.6852	104.375	102.147	5.11445
0.886229	22.8814	26.699	16.6667	17.6692	26.0331	21.9899	4.64551	26.2032	35.2657	24.6512	21.3483	24.7148	26.4366	5.24525	73.2558	93.2692	75.7353	86.9863	75	80.8493	8.80264	100	106.383	115	90.7407	115	105.425	10.3602
Time (hours)	cetl-1/csl (red light pulse)					Average	Standard Deviation	cetl-1/csl (violet light pulse)					Average	Standard Deviation	cetl-1/csl (blue light pulse)					Average	Standard Deviation	cetl-1/csl (dark control)					Average	Standard Deviation
-0.333406	104.386	95.0704	114.444	126	96.9388	107.368	12.9046	124.324	93.9759	141.818	99.187	123.81	116.623	19.7652	101.515	92.5532	116.176	94.6809	107.576	102.5	9.66769	100.694	93.4524	100.893	96.4286	86.9048	95.6746	5.80616
-0.250025	78.0702	96.4789	94.4444	122	90.8163	96.362	16.0183	122.523	96.3855	123.636	113.821	95.2381	110.321	13.7851	96.9697	106.383	85.2941	93.617	96.9697	95.8467	7.58063	112.5	86.9048	116.071	83.3333	73.8095	94.5238	18.707
-0.166723	85.9649	85.9155	100	140	104.082	103.192	22.1419	127.928	108.434	127.273	105.691	130.159	119.897	11.8048	84.8485	95.7447	100	87.234	112.121	95.9897	10.922	95.1389	91.0714	118.75	91.6667	91.6667	97.6587	11.8995
-0.0833759	92.1053	96.4789	90	146	86.7347	102.264	24.7036	112.613	116.867	140	114.634	103.175	117.458	13.6378	95.4545	94.6809	104.412	94.6809	101.515	98.1486	4.52409	109.028	86.3095	108.036	105.952	77.381	97.3413	14.5363
0	100	100	100	100	100	100	0	100	100	100	100	100	100	0	100	100	100	100	100	100	0	100	100	100	100	100	100	0
0.400904	85.9649	74.6479	68.8889	84	83.6735	79.435	7.34133	106.306	69.8795	105.455	92.6829	79.3651	90.7377	16.0246	97.7273	85.6383	94.8529	77.1277	94.697	90.0086	8.51535	89.5833	74.4048	83.0357	72.619	67.8571	77.5	8.70402
0.469553	73.6842	64.7887	80	88	73.4694	75.9885	8.6235	100	90.3614	143.636	113.008	125.397	114.481	20.9929	89.3939	88.2979	92.6471	77.6596	89.3939	87.4785	5.7257	80.5556	73.8095	96.4286	80.9524	80.9524	82.5397	8.33806
0.552877	92.1053	82.3944	90	122	94.898	96.2795	15.1088	109.009	92.7711	96.3636	82.1138	90.4762	94.1467	9.82291	87.1212	90.9574	87.5	80.3191	96.2121	88.422	5.8162	89.5833	93.4524	97.3214	91.6667	91.6667	92.7381	2.90541
0.636251	82.4561	85.9155	86.6667	92	104.082	90.224	8.46678	72.0721	110.843	123.636	97.561	101.587	101.14	19.0932	91.6667	98.4043	88.9706	79.2553	103.788	92.4169	9.36502	99.3056	85.119	106.25	108.333	103.571	100.516	9.24468
0.719582	100	85.9155	100	140	87.7551	102.734	21.8571	114.414	114.458	136.364	100	138.095	120.666	16.2396	104.545	86.1702	104.412	84.0426	104.545	96.7431	10.6496	94.4444	92.8571	114.286	90.4762	71.4286	92.6984	15.2187
0.802946	107.895	83.8028	96.6667	94	101.02	96.6769	8.91086	108.108	91.5663	152.727	100.813	120.635	114.77	23.7315	96.2121	97.3404	105.147	78.1915	81.0606	91.5903	11.4958	85.4167	87.5	102.679	94.0476	75	88.9286	10.2913
0.886229	83.3333	92.2535	110	110	76.5306	94.4235	15.2734	119.82	92.7711	147.273	95.122	115.873	114.172	22.0871	101.515	98.9362	89.7059	75.5319	92.4242	91.6227	10.1806	97.2222	85.7143	92.8571	100	85.7143	92.3016	6.53016

## Sheet: S10A
S10A DD
	Chloroplast bioluminescence after de-trending
Time (hours)	cetl-2																								WT
0	2837	2032	2276	2249	2330	2309	1932	1794	2659	2693	2513	2209	2122	2305	1796	1899	2275	2162	2028	2296	2302	2245	2330	2051	3052	2601	2358	2189	2123	1977	1780	2689	2320	2522	1904	2147	2425	2204	1428	2639	2068	2432	2169	2358	1824	2834
1.00001	1027	712	828	822	890	871	830	818	964	980	883	822	811	889	723	811	749	759	686	834	853	809	939	850	1132	863	715	991	862	709	738	976	879	822	577	964	1038	858	600	940	888	1006	1024	967	675	1376
2.00004	650	516	572	585	668	559	691	686	685	642	551	570	574	578	523	652	537	546	487	568	553	531	668	691	791	629	504	771	662	536	681	839	691	599	480	740	739	651	468	788	817	820	833	736	627	884
3.00006	565	522	530	557	625	473	705	721	648	599	481	527	553	517	513	678	523	557	461	521	503	485	592	699	711	555	432	698	601	469	642	787	624	535	438	677	647	535	425	748	814	789	773	651	589	739
4.00006	537	577	564	581	642	447	756	771	659	624	486	550	577	525	566	714	561	612	489	544	514	494	563	751	662	536	403	657	582	447	644	782	593	502	428	641	608	482	425	742	806	758	763	595	606	666
5.00006	514	610	582	587	642	438	777	788	641	628	496	558	593	522	590	717	582	633	502	539	514	501	562	766	633	527	399	619	562	436	654	752	571	483	424	609	581	454	437	726	783	737	734	577	622	633
6.0001	497	625	581	582	646	432	766	768	612	616	496	547	583	510	598	700	589	632	510	534	506	505	548	768	596	519	395	598	545	433	669	722	555	475	432	583	560	434	448	747	742	699	703	544	632	585
7.00013	492	642	589	584	650	437	777	747	607	604	500	548	581	507	618	691	592	632	527	532	501	510	549	753	579	526	401	571	540	441	662	698	547	478	444	573	538	433	452	726	699	676	671	541	628	560
8.0001	498	668	607	588	649	450	772	740	596	600	518	561	589	519	632	690	606	641	554	547	518	539	558	753	551	526	419	563	540	459	669	695	559	493	465	567	531	448	482	685	683	669	674	533	629	550
9.00016	523	710	641	613	669	482	788	753	605	610	548	581	609	548	664	704	638	665	607	577	545	573	566	780	563	550	458	576	559	491	708	672	573	527	510	588	537	476	531	680	683	660	686	560	658	553
10.0001	569	777	704	660	686	541	838	790	653	647	612	636	661	607	718	755	696	724	699	633	606	655	618	809	589	600	533	616	612	569	793	680	629	598	595	634	581	550	614	717	728	701	707	609	725	586
11.0002	669	899	796	749	771	660	908	873	741	704	720	725	757	717	810	858	794	795	844	733	710	780	706	902	700	704	680	736	746	713	948	758	735	748	752	765	713	679	765	809	813	801	814	733	873	682
12.0002	828	1062	949	899	895	884	1056	995	889	813	884	884	894	901	948	1023	938	918	1046	886	887	973	860	1046	892	934	931	963	988	966	1185	921	956	995	1040	990	931	923	1016	988	987	999	1005	954	1137	877
13.0001	1092	1286	1181	1143	1108	1218	1260	1193	1138	1024	1141	1135	1117	1178	1124	1252	1163	1104	1304	1117	1139	1239	1119	1273	1231	1284	1289	1326	1357	1351	1540	1182	1310	1368	1434	1333	1261	1306	1379	1245	1277	1319	1294	1308	1514	1225
14.0002	1353	1481	1414	1370	1346	1567	1410	1391	1379	1258	1420	1379	1336	1468	1319	1475	1374	1278	1524	1360	1394	1487	1361	1437	1527	1628	1657	1670	1710	1737	1825	1416	1668	1717	1861	1643	1569	1730	1780	1435	1562	1554	1563	1670	1877	1569
15.0002	1571	1619	1620	1569	1521	1819	1497	1512	1563	1476	1641	1595	1521	1700	1483	1616	1548	1434	1689	1572	1605	1680	1558	1559	1692	1888	1954	1886	1938	2046	2000	1534	1940	2000	2169	1824	1775	2068	2052	1554	1745	1692	1701	1932	2107	1802
16.0002	1704	1681	1728	1689	1647	1901	1509	1552	1645	1620	1778	1720	1663	1830	1551	1652	1648	1537	1761	1698	1743	1769	1682	1567	1729	1988	2112	1940	2009	2163	2002	1589	2047	2131	2273	1870	1823	2240	2158	1577	1795	1684	1718	2021	2152	1841
17.0003	1721	1671	1733	1746	1685	1846	1441	1513	1617	1687	1808	1759	1721	1820	1624	1578	1676	1598	1760	1754	1779	1787	1725	1504	1672	1936	2080	1861	1917	2084	1843	1536	1971	2059	2151	1814	1776	2190	2050	1546	1692	1606	1625	1936	1998	1736
18.0003	1671	1612	1678	1733	1660	1740	1358	1440	1549	1688	1762	1733	1735	1761	1673	1501	1653	1614	1723	1735	1741	1744	1688	1390	1562	1776	1897	1677	1728	1906	1602	1470	1792	1862	1923	1673	1663	1973	1863	1453	1509	1481	1483	1743	1714	1581
19.0003	1584	1510	1582	1656	1576	1624	1285	1333	1446	1621	1672	1653	1666	1648	1643	1365	1576	1574	1631	1663	1662	1643	1620	1286	1449	1588	1701	1468	1497	1668	1341	1383	1562	1611	1622	1475	1514	1661	1637	1355	1307	1351	1334	1516	1410	1416
20.0003	1495	1387	1455	1540	1466	1513	1197	1248	1369	1520	1549	1544	1567	1517	1555	1262	1477	1492	1515	1550	1543	1528	1521	1188	1328	1375	1485	1289	1314	1433	1110	1275	1326	1350	1356	1309	1392	1398	1409	1241	1147	1215	1185	1311	1167	1277
21.0003	1408	1269	1336	1411	1328	1410	1134	1187	1292	1392	1421	1422	1448	1378	1433	1187	1366	1393	1372	1420	1428	1392	1392	1116	1212	1211	1291	1133	1173	1230	932	1174	1146	1148	1133	1174	1267	1159	1233	1148	991	1091	1076	1131	965	1154
22.0003	1312	1140	1207	1270	1207	1306	1094	1118	1211	1283	1286	1288	1299	1248	1302	1110	1262	1283	1238	1297	1294	1262	1296	1063	1139	1083	1126	1007	1043	1070	805	1098	996	988	974	1051	1151	999	1086	1072	955	1005	1004	1009	801	1059
23.0003	1225	1034	1095	1152	1101	1194	1028	1056	1142	1173	1169	1177	1172	1129	1178	1048	1154	1179	1108	1185	1190	1139	1184	989	1066	974	1027	930	960	967	711	1025	900	890	862	973	1067	893	987	997	910	936	953	920	704	985
24.0003	1099	922	976	1030	993	1087	953	992	1072	1076	1044	1046	1044	1012	1056	982	1041	1077	976	1065	1068	1010	1088	942	1007	900	940	879	886	891	652	965	818	811	784	907	1003	807	906	929	884	874	900	860	624	906
25.0003	967	812	856	899	876	953	876	931	991	967	907	913	909	870	927	919	929	976	820	938	943	866	949	871	913	823	872	812	807	802	586	882	730	742	719	831	917	716	817	853	826	807	835	786	557	829
26.0004	816	699	733	763	750	797	798	850	887	853	764	769	771	723	789	826	793	868	669	800	798	715	809	803	786	714	751	693	697	678	508	794	644	646	618	718	781	624	665	761	731	722	729	678	493	743
27.0003	678	605	608	630	655	636	718	764	775	724	606	625	642	592	659	722	664	748	535	664	656	580	664	710	658	576	598	579	578	528	461	701	535	530	496	594	625	520	500	679	648	642	649	578	431	632
28.0003	570	538	518	532	574	497	656	676	648	608	491	521	537	492	559	633	570	647	448	544	533	480	553	650	550	483	467	502	478	412	427	631	459	446	409	513	507	453	380	627	585	582	570	501	388	577
29.0004	518	508	481	483	548	429	642	631	572	547	439	467	490	455	510	582	523	580	419	489	470	431	508	621	495	433	394	473	430	354	407	586	433	405	351	471	442	433	310	614	564	557	551	453	371	526
30.0004	509	513	487	470	531	412	643	608	551	527	432	467	480	456	507	562	516	559	416	474	458	425	500	609	474	425	365	465	419	333	423	576	429	400	338	453	406	417	289	591	552	557	556	439	382	523
31.0004	518	528	504	474	549	418	643	616	553	534	442	480	484	470	519	559	523	554	431	482	461	431	507	610	458	426	359	470	415	330	434	571	441	406	335	450	396	425	289	597	575	561	547	444	391	521
32.0004	540	557	532	498	575	435	660	616	560	551	464	499	504	493	540	562	545	563	458	493	480	449	528	611	466	439	362	465	415	338	463	591	463	412	341	466	397	442	290	603	580	560	567	457	411	516
33.0004	567	595	562	513	592	456	679	614	575	567	502	528	529	525	576	578	568	582	494	519	502	476	541	625	472	463	375	467	429	350	502	605	483	434	354	468	408	484	315	621	600	574	578	460	442	526
34.0004	609	646	620	550	639	481	708	635	587	598	556	572	567	564	609	579	599	612	551	560	535	511	575	641	491	496	397	491	446	372	510	620	507	460	374	495	426	487	340	636	606	596	591	479	468	531
35.0004	661	704	679	606	682	515	745	655	610	630	621	626	619	615	663	595	637	645	615	605	583	573	620	672	518	539	432	517	488	399	545	645	555	496	403	523	460	532	378	661	639	621	615	508	487	555
36.0005	742	782	775	668	748	575	790	693	640	688	701	700	685	698	737	632	697	694	718	688	663	657	683	707	569	613	496	574	548	454	578	693	624	547	450	583	540	583	460	726	686	677	660	557	541	608
37.0005	853	891	868	756	828	657	856	739	696	748	819	801	778	825	835	694	785	755	835	796	764	780	765	761	704	713	593	677	662	562	651	785	733	661	528	699	678	708	593	848	748	779	756	662	617	741
38.0005	1002	1026	1016	885	939	807	927	814	791	851	980	951	914	986	951	792	914	852	1002	929	921	927	906	841	909	888	749	862	851	742	799	935	897	824	670	889	880	826	810	989	876	947	902	834	743	954
39.0005	1192	1167	1182	1061	1080	1018	1023	920	944	1001	1164	1135	1074	1192	1115	929	1063	983	1197	1115	1130	1128	1100	956	1162	1117	976	1086	1075	1010	997	1072	1114	1033	874	1126	1130	1038	1098	1138	1018	1138	1078	1051	929	1211
40.0005	1384	1305	1338	1239	1215	1268	1132	1052	1139	1198	1374	1339	1246	1399	1278	1082	1238	1127	1359	1311	1342	1350	1268	1067	1392	1349	1229	1342	1345	1276	1198	1216	1309	1266	1116	1334	1394	1221	1401	1275	1137	1322	1202	1272	1175	1427
41.0005	1525	1413	1453	1376	1328	1472	1221	1214	1332	1369	1542	1489	1389	1558	1414	1249	1396	1306	1509	1480	1512	1498	1403	1186	1575	1528	1472	1515	1535	1519	1368	1334	1477	1475	1387	1506	1591	1352	1648	1367	1260	1446	1357	1459	1360	1591
42.0005	1586	1471	1509	1444	1382	1588	1290	1330	1481	1466	1604	1576	1479	1616	1494	1381	1497	1420	1599	1562	1603	1601	1490	1276	1677	1639	1684	1625	1673	1669	1477	1415	1599	1624	1599	1598	1693	1456	1799	1391	1337	1501	1420	1580	1532	1649
43.0006	1588	1474	1506	1480	1390	1623	1304	1391	1541	1514	1606	1589	1516	1617	1524	1457	1528	1498	1643	1588	1653	1646	1521	1275	1682	1675	1796	1686	1722	1765	1569	1439	1632	1689	1761	1638	1741	1505	1849	1403	1334	1530	1466	1637	1603	1642
44.0006	1538	1448	1471	1480	1379	1594	1307	1409	1522	1505	1561	1542	1522	1557	1524	1477	1514	1530	1611	1559	1606	1622	1523	1337	1629	1655	1825	1642	1710	1728	1540	1458	1618	1722	1823	1611	1727	1501	1868	1368	1371	1474	1469	1652	1629	1568
45.0006	1463	1390	1414	1443	1324	1540	1267	1379	1495	1455	1505	1485	1487	1484	1483	1451	1498	1522	1568	1498	1559	1574	1476	1348	1580	1604	1796	1583	1645	1644	1515	1409	1557	1676	1800	1569	1676	1482	1785	1311	1397	1395	1464	1633	1594	1497
46.0006	1397	1327	1331	1398	1288	1485	1241	1367	1453	1397	1433	1432	1421	1397	1421	1436	1455	1473	1475	1433	1476	1493	1411	1337	1506	1528	1699	1505	1566	1629	1450	1332	1481	1575	1730	1487	1618	1424	1678	1260	1364	1342	1392	1557	1539	1422
47.0006	1320	1244	1270	1329	1223	1425	1210	1332	1406	1338	1342	1342	1339	1322	1348	1389	1386	1394	1388	1349	1390	1404	1348	1308	1437	1449	1588	1419	1466	1582	1398	1303	1401	1509	1600	1407	1531	1393	1555	1205	1333	1254	1352	1488	1429	1331
48.0006	1234	1172	1191	1260	1162	1355	1176	1297	1354	1257	1253	1243	1259	1213	1248	1329	1310	1333	1266	1245	1294	1290	1257	1267	1350	1356	1471	1339	1346	1495	1334	1259	1303	1394	1466	1326	1425	1349	1440	1144	1286	1196	1286	1388	1344	1243
49.0006	1137	1075	1099	1192	1110	1257	1124	1233	1264	1169	1149	1148	1157	1111	1142	1270	1199	1232	1140	1138	1180	1172	1167	1208	1244	1248	1340	1218	1224	1408	1230	1190	1201	1261	1333	1236	1304	1261	1284	1097	1204	1124	1200	1295	1249	1155
50.0007	1027	977	1006	1117	1043	1147	1058	1162	1182	1091	1030	1022	1049	992	1038	1166	1092	1117	991	1035	1053	1034	1081	1156	1102	1095	1176	1087	1088	1237	1153	1080	1063	1118	1179	1101	1156	1143	1103	988	1121	998	1109	1156	1136	1035
51.0007	896	878	909	1014	955	1013	1025	1079	1070	979	910	912	940	871	925	1087	968	987	839	910	923	901	923	1082	934	910	965	913	891	1040	1032	1003	915	936	996	922	936	1011	918	940	1019	902	999	967	1031	889
52.0007	776	782	805	883	887	870	947	998	955	869	783	775	823	753	793	979	830	869	709	775	779	763	863	1017	754	718	745	747	725	801	917	867	752	757	811	763	729	872	702	865	895	801	833	785	900	765
53.0007	657	716	708	784	814	740	893	898	817	761	647	660	722	641	687	871	712	731	602	674	650	642	744	929	610	572	568	635	597	617	828	767	641	623	662	645	563	766	519	823	814	737	758	664	792	668
54.0007	567	663	643	697	784	631	845	822	710	676	565	594	656	573	613	785	613	643	536	595	558	568	681	877	535	511	461	572	535	502	727	697	578	539	564	579	465	692	421	777	747	683	700	566	696	611
55.0007	530	635	615	651	767	560	819	767	637	635	536	554	623	543	576	728	573	594	515	555	512	531	637	816	493	482	413	557	506	451	673	670	551	517	512	554	420	652	386	749	733	662	659	528	640	578
56.0007	508	637	598	625	755	535	798	737	601	625	522	549	612	550	569	684	555	581	509	543	496	529	622	796	495	467	394	543	492	423	645	642	554	509	501	534	416	630	373	741	713	652	662	512	625	571
57.0007	524	668	612	627	755	523	787	723	582	626	530	555	614	565	580	679	563	582	524	556	501	535	630	761	497	477	400	551	513	419	645	651	545	512	509	534	416	621	373	748	722	664	652	510	622	584
58.0007	548	685	639	643	770	526	795	719	582	639	558	582	638	582	609	678	579	605	568	576	524	561	653	756	494	500	410	554	522	426	661	669	566	516	510	563	433	644	400	754	721	679	674	527	625	600
59.0008	575	719	662	665	794	538	810	716	598	665	592	613	679	613	643	683	601	621	604	607	548	600	675	761	523	519	415	574	552	441	659	677	592	536	533	578	446	644	416	762	740	691	683	555	624	601
60.0008	623	745	689	687	822	558	822	736	618	693	645	662	707	650	680	696	641	648	654	649	588	635	704	774	559	558	458	600	588	469	674	709	636	573	565	602	487	663	451	773	753	706	710	576	651	634
61.0008	673	799	745	733	858	602	835	749	643	726	696	709	760	698	734	722	681	675	706	694	644	691	736	778	629	623	520	664	646	519	694	741	678	617	612	660	562	712	516	819	788	754	737	633	686	672
62.0007	749	847	793	785	886	643	863	787	680	762	780	777	805	770	805	751	745	731	803	763	719	751	774	821	767	750	624	779	733	609	731	820	784	714	677	760	700	782	642	884	832	837	824	729	716	797
63.0008	849	919	864	858	931	724	904	802	727	841	885	884	884	872	891	786	824	792	904	856	819	836	853	843	972	911	778	886	898	769	799	953	918	843	748	930	905	892	814	968	913	948	914	881	789	966
64.0008	979	997	998	951	1013	818	935	851	790	926	1019	996	977	975	1003	843	938	879	1032	966	971	954	948	886	1187	1121	977	1075	1058	981	909	1078	1085	1007	870	1104	1171	1010	1035	1047	985	1080	1030	1077	871	1145
65.0008	1124	1064	1159	1061	1066	961	998	933	897	1022	1157	1114	1063	1113	1098	924	1063	974	1159	1097	1121	1087	1026	944	1369	1312	1169	1238	1225	1198	985	1186	1218	1149	969	1260	1392	1113	1272	1147	1054	1207	1160	1250	970	1314
66.0008	1272	1149	1286	1164	1145	1105	1035	991	1018	1151	1278	1250	1174	1251	1218	990	1186	1100	1279	1224	1287	1199	1139	1000	1493	1454	1338	1347	1348	1354	1099	1268	1331	1255	1105	1353	1533	1201	1429	1215	1120	1255	1222	1389	1098	1438
67.0008	1401	1220	1364	1241	1160	1237	1089	1076	1151	1260	1383	1347	1224	1330	1306	1070	1292	1224	1363	1327	1394	1287	1240	1055	1557	1532	1429	1421	1427	1475	1190	1325	1396	1326	1218	1402	1608	1270	1531	1227	1171	1307	1292	1426	1198	1482
68.0008	1463	1237	1402	1298	1190	1322	1113	1134	1241	1312	1429	1381	1267	1371	1347	1152	1354	1321	1406	1392	1465	1351	1293	1096	1550	1529	1493	1440	1446	1530	1248	1340	1407	1375	1307	1430	1637	1288	1577	1198	1191	1324	1318	1489	1270	1438
69.0008	1469	1233	1393	1319	1186	1371	1130	1173	1297	1319	1422	1385	1288	1362	1343	1195	1384	1355	1404	1383	1459	1361	1312	1121	1507	1492	1506	1419	1428	1543	1292	1335	1394	1362	1379	1411	1603	1311	1553	1208	1194	1287	1313	1446	1303	1414
70.0009	1434	1210	1357	1331	1166	1369	1139	1190	1305	1300	1406	1354	1244	1356	1329	1219	1366	1366	1364	1362	1434	1348	1303	1147	1414	1452	1523	1372	1411	1530	1292	1302	1363	1342	1399	1376	1544	1279	1525	1220	1197	1277	1278	1400	1306	1345
71.0009	1404	1252	1315	1289	1150	1354	1149	1193	1293	1272	1338	1308	1249	1302	1300	1229	1329	1351	1338	1316	1382	1318	1288	1157	1388	1411	1498	1315	1371	1474	1277	1254	1303	1159	1404	1320	1486	1272	1445	1166	1209	1201	1256	1337	1310	1303
72.0009	1328	1279	1249	1247	1130	1342	1145	1199	1288	1239	1283	1261	1249	1272	1249	1232	1305	1311	1293	1270	1330	1240	1254	1151	1304	1341	1437	1277	1311	1409	1276	1202	1246	1339	1355	1282	1393	1245	1388	1135	1177	1168	1217	1315	1292	1218
73.0009	1271	1267	1164	1204	1081	1300	1139	1188	1307	1191	1212	1184	1225	1220	1190	1197	1259	1278	1229	1225	1265	1247	1203	1167	1215	1262	1343	1223	1222	1361	1242	1178	1184	1363	1329	1215	1289	1192	1287	1118	1135	1127	1173	1237	1278	1152
74.0009	1170	1197	1118	1152	1055	1265	1129	1150	1291	1127	1152	1137	1171	1150	1136	1177	1176	1229	1149	1147	1191	1224	1169	1157	1120	1128	1255	1141	1130	1224	1204	1070	1086	1300	1247	1114	1158	1153	1189	1074	1109	1060	1122	1146	1218	1044
75.001	1094	1123	1062	1091	1015	1197	1082	1136	1264	1084	1063	1061	1115	1089	1052	1146	1104	1146	1077	1078	1093	1159	1102	1125	991	994	1124	1015	1015	1099	1154	1001	1000	1187	1170	1020	1006	1058	1069	1012	1056	986	1049	1045	1168	965
76.001	982	1032	986	1025	992	1147	1069	1090	1192	1038	987	994	1044	1015	990	1114	1014	1077	978	1014	994	1074	1026	1109	869	850	988	882	933	956	1086	946	909	1055	1066	876	856	1000	897	967	1001	934	962	917	1081	862
77.001	888	957	908	942	957	1057	1040	1069	1114	975	899	908	968	920	915	1061	937	980	893	926	916	970	978	1075	742	739	847	816	815	811	1006	874	822	915	969	816	710	912	788	902	980	873	922	791	1006	747
78.001	795	888	842	894	917	970	1002	1014	1034	904	829	854	900	852	854	1021	868	895	807	858	831	878	907	1055	655	655	715	754	742	693	936	814	777	805	891	754	605	872	688	887	914	830	850	732	947	709
79.001	713	830	804	837	922	890	966	984	937	848	742	794	850	803	806	966	794	814	748	804	759	816	844	1024	594	625	648	730	713	646	873	790	724	740	821	716	548	820	648	870	909	799	782	697	861	678
80.001	655	791	756	805	902	819	942	942	858	791	705	750	811	760	772	929	740	759	717	752	698	762	824	970	574	605	618	716	693	623	826	763	732	696	783	708	518	800	620	823	873	793	780	673	830	666
81.001	622	757	748	776	875	770	908	920	799	769	680	728	788	730	743	895	718	714	685	724	665	733	791	936	581	582	600	720	674	617	808	773	730	684	769	705	523	795	604	828	844	786	753	668	789	670
82.001	619	757	739	771	852	746	902	890	759	781	671	727	780	723	736	860	707	705	681	718	651	714	782	895	581	593	586	702	679	601	794	744	736	655	742	712	532	777	611	839	826	784	772	672	787	669
83.001	621	754	756	767	869	725	884	885	750	765	691	740	773	722	745	855	708	707	690	716	661	707	775	882	600	599	603	714	699	603	791	790	722	676	728	708	535	780	625	837	851	801	767	688	766	691
84.0011	652	771	770	773	863	716	866	862	735	785	709	758	781	729	752	832	721	713	715	738	678	713	791	860	613	627	622	739	728	640	794	782	744	663	746	735	561	800	637	848	847	799	792	698	750	707
85.0011	681	810	809	803	890	727	885	847	739	789	729	763	814	751	788	849	744	730	743	769	709	731	815	862	674	664	653	753	751	674	806	801	781	697	767	752	614	808	690	849	848	814	812	733	785	752
86.001	720	836	843	833	908	742	887	861	742	820	768	800	825	779	824	852	771	757	787	777	735	763	828	852	749	747	697	813	805	691	823	854	823	754	796	824	702	829	736	893	879	881	833	786	811	802
87.001	767	866	872	873	922	758	920	876	770	846	844	840	863	813	865	854	804	784	829	822	780	802	856	877	876	861	791	876	875	790	858	900	887	829	838	885	807	877	813	945	910	934	881	873	831	899
88.0011	831	923	930	902	965	776	931	894	793	863	879	894	903	858	903	863	854	827	887	858	818	846	895	876	1025	1013	890	986	950	909	891	970	989	923	916	1001	987	972	943	996	956	981	944	970	866	1005
89.0011	899	986	989	962	994	812	946	905	827	923	949	925	953	899	936	899	900	861	961	914	892	895	926	898	1208	1166	1039	1094	1068	1033	955	1059	1079	1071	978	1114	1153	1029	1056	1036	993	1057	1050	1115	926	1120
90.0011	980	1032	1048	1012	1037	882	990	921	884	968	1035	1010	1012	990	1002	922	981	921	1033	996	961	992	991	913	1345	1307	1168	1184	1202	1170	1012	1126	1174	1170	1027	1202	1329	1109	1199	1104	1047	1141	1105	1215	990	1204
91.0011	1067	1096	1094	1062	1075	941	1008	964	943	1037	1112	1063	1052	1046	1039	961	1021	977	1103	1046	1045	1050	1042	948	1432	1385	1291	1265	1232	1263	1041	1178	1225	1282	1090	1242	1429	1156	1277	1117	1090	1176	1166	1269	1052	1287
92.0011	1147	1135	1150	1114	1103	1034	1028	995	1030	1109	1162	1130	1092	1087	1102	990	1098	1056	1165	1124	1124	1134	1070	976	1462	1410	1326	1262	1283	1342	1100	1201	1247	1313	1129	1278	1511	1175	1293	1165	1083	1186	1202	1307	1120	1326
93.0011	1229	1180	1185	1145	1120	1091	1057	1019	1099	1152	1234	1171	1137	1154	1129	1037	1157	1129	1205	1183	1178	1195	1134	1005	1433	1429	1389	1270	1267	1347	1158	1235	1290	1367	1171	1278	1499	1200	1302	1158	1117	1208	1263	1315	1132	1310
94.0011	1266	1195	1203	1170	1138	1142	1070	1057	1147	1189	1254	1195	1178	1192	1160	1076	1192	1168	1255	1198	1246	1215	1148	1022	1365	1399	1376	1245	1249	1350	1143	1206	1247	1343	1177	1267	1466	1192	1302	1168	1127	1160	1235	1283	1189	1266
95.0012	1270	1180	1208	1181	1126	1181	1095	1086	1180	1212	1261	1208	1189	1198	1159	1105	1196	1206	1276	1207	1257	1240	1164	1030	1342	1323	1355	1231	1239	1302	1152	1195	1189	1293	1197	1214	1406	1165	1261	1125	1142	1140	1209	1261	1193	1227
96.0012	1251	1180	1189	1169	1126	1197	1102	1090	1192	1200	1240	1191	1179	1257	1167	1108	1206	1200	1248	1204	1243	1239	1193	1043	1235	1274	1325	1220	1200	1290	1132	1173	1156	1248	1157	1197	1318	1156	1245	1118	1115	1128	1163	1199	1179	1171
97.0012	1232	1159	1170	1155	1112	1181	1101	1107	1200	1207	1214	1178	1155	1259	1124	1110	1185	1202	1204	1178	1244	1231	1149	1036	1150	1207	1251	1153	1160	1237	1136	1112	1128	1188	1135	1139	1252	1143	1175	1072	1107	1077	1143	1144	1161	1107
98.0012	1201	1117	1130	1131	1071	1179	1118	1104	1199	1177	1201	1147	1144	1208	1106	1111	1172	1167	1180	1165	1223	1206	1158	1040	1096	1121	1176	1092	1103	1161	1139	1076	1080	1133	1106	1082	1145	1067	1135	1036	1087	1044	1117	1090	1152	1075
99.0012	1148	1088	1093	1090	1068	1154	1081	1116	1168	1138	1130	1124	1097	1179	1079	1112	1117	1199	1137	1125	1181	1176	1117	1022	982	1022	1094	1021	1055	1067	1102	1028	1049	1075	1079	1024	1042	1057	1065	1021	1066	1034	1070	1016	1146	1017
100.001	1087	1062	1062	1063	1037	1126	1074	1093	1160	1114	1082	1085	1059	1129	1025	1100	1105	1181	1086	1079	1141	1112	1093	1025	889	911	1001	974	966	991	1063	972	968	993	1063	971	922	1017	997	952	1036	980	1021	947	1099	963
101.001	1031	1007	1012	1020	999	1085	1087	1089	1131	1076	1031	1033	1039	1099	1036	1100	1050	1152	1025	1075	1089	1058	1054	1062	815	820	910	917	910	930	1024	952	943	926	1020	910	848	961	938	959	1005	959	956	901	1040	892
102.001	974	980	967	986	974	1021	1051	1080	1091	1019	974	999	983	1023	987	1073	1005	1105	965	1012	1030	1000	1009	1060	762	762	850	877	880	870	977	925	863	872	985	866	761	921	880	936	972	923	914	850	1011	870
103.001	922	933	918	943	944	1015	1032	1046	1077	983	928	953	948	963	947	1047	968	1033	925	944	974	951	977	1090	722	737	803	825	848	806	948	888	864	817	940	833	691	880	828	924	960	907	873	842	950	821
104.001	869	901	897	935	940	1016	1011	1036	994	923	885	924	921	922	972	1022	935	968	877	930	900	907	948	1081	692	706	758	832	816	789	904	881	833	795	882	803	666	857	795	895	964	878	860	815	934	799
105.001	826	873	872	884	918	987	983	1005	961	892	845	891	909	881	930	993	888	906	866	889	866	895	898	1071	708	707	744	795	824	782	861	851	849	765	867	801	663	854	793	902	915	879	815	801	928	786
106.001	785	863	850	877	909	948	951	977	924	878	828	874	885	854	911	979	874	874	824	876	835	868	900	1048	711	706	728	796	801	758	871	850	832	778	884	819	660	867	736	910	904	869	839	802	864	799
107.001	798	868	851	852	896	918	930	945	898	841	814	847	866	830	891	946	870	859	820	851	813	829	869	1025	712	725	737	803	787	777	871	841	829	756	866	825	675	843	757	895	891	851	823	802	855	782
108.001	799	858	846	852	873	904	903	942	877	822	807	847	873	830	874	923	852	829	816	845	795	826	856	1003	714	726	747	810	788	781	847	862	836	765	874	814	707	875	765	887	883	829	804	841	849	804
109.001	828	855	854	855	895	876	914	924	855	834	814	852	877	831	877	911	861	804	817	843	800	826	860	986	755	769	763	837	820	788	860	849	841	778	854	842	724	892	754	905	901	870	856	834	846	846
110.001	827	867	859	854	892	866	893	908	863	838	824	844	868	822	896	903	847	816	829	849	803	823	872	951	776	798	800	863	867	817	862	876	862	845	910	874	768	903	785	928	902	890	855	853	845	862
111.001	851	869	871	876	903	854	894	895	839	819	841	866	880	826	884	890	874	825	861	846	834	835	874	909	862	873	855	902	910	868	892	924	888	887	884	919	837	941	791	931	936	943	908	901	879	931
112.001	867	905	900	889	896	849	898	904	853	863	878	880	892	851	911	894	896	839	880	875	837	854	898	901	918	981	922	955	947	933	892	955	956	933	938	964	945	976	835	968	921	972	953	918	911	970
113.001	890	932	941	924	963	863	907	898	871	902	906	913	919	883	944	890	901	852	915	890	851	863	903	902	986	1038	981	1004	1008	989	954	978	990	997	978	1046	1022	1000	900	981	971	1009	973	1040	923	1037
114.001	923	961	974	948	979	876	921	898	868	922	947	948	968	908	965	911	942	884	954	916	907	914	932	908	1095	1141	1066	1071	1074	1018	978	1040	1067	1075	1031	1085	1097	1052	1016	1003	985	1024	1056	1046	955	1077
115.001	982	1007	1016	986	1011	912	945	912	892	959	982	963	994	952	1006	920	959	916	1004	995	948	963	965	910	1157	1227	1129	1089	1112	1098	1035	1051	1097	1131	1008	1127	1234	1103	1109	1028	1035	1093	1065	1111	993	1154
116.001	1029	1019	1050	1025	1027	937	966	935	918	988	1034	1017	1005	982	1019	938	995	967	1003	1034	991	1000	1013	948	1290	1291	1144	1138	1135	1135	1048	1106	1138	1190	1045	1156	1260	1108	1194	1044	1039	1088	1107	1146	1024	1192
117.001	1050	1065	1075	1086	1093	967	993	954	949	1043	1075	1059	1058	1050	1065	960	1027	1010	1071	1070	1054	1042	1042	971	1369	1292	1197	1157	1152	1176	1055	1112	1143	1187	1086	1159	1311	1144	1248	1042	1030	1118	1129	1193	1056	1203
118.001	1086	1098	1109	1125	1091	1016	1019	986	982	1074	1114	1096	1084	1070	1087	973	1058	1053	1099	1065	1086	1083	1084	1004	1380	1273	1224	1208	1153	1213	1105	1157	1172	1181	1109	1177	1308	1138	1278	1030	1048	1093	1164	1142	1101	1191
119.001	1113	1111	1120	1125	1106	1066	1035	996	1024	1102	1133	1106	1106	1098	1105	1014	1070	1078	1126	1116	1118	1112	1087	1022	1303	1243	1230	1158	1156	1152	1111	1126	1135	1187	1089	1097	1260	1144	1265	1098	1074	1088	1157	1145	1139	1165
120.001	1124	1127	1123	1120	1097	1087	1054	1029	1068	1122	1149	1124	1117	1120	1126	1028	1095	1136	1140	1136	1133	1126	1104	1061	1238	1198	1199	1154	1133	1134	1118	1075	1129	1158	1076	1118	1222	1114	1234	1114	1092	1087	1132	1114	1113	1128
121.001	1120	1123	1137	1134	1110	1133	1075	1046	1087	1149	1154	1129	1109	1129	1129	1057	1105	1162	1138	1117	1163	1147	1104	1075	1174	1135	1175	1108	1124	1168	1130	1084	1094	1118	1084	1081	1160	1123	1228	1098	1071	1068	1086	1090	1091	1096
122.001	1121	1122	1131	1112	1113	1157	1083	1059	1105	1131	1139	1117	1119	1155	1138	1050	1115	1153	1133	1155	1163	1131	1122	1106	1119	1067	1130	1097	1087	1100	1150	1067	1084	1060	1074	1043	1120	1064	1140	1067	1053	1031	1089	1043	1110	1039
123.002	1093	1108	1116	1126	1107	1172	1094	1066	1123	1118	1139	1127	1117	1174	1135	1083	1098	1150	1125	1139	1145	1157	1111	1120	1020	1041	1075	1047	1049	1079	1100	1024	1025	1029	1064	1060	1040	1061	1125	1043	1067	1000	1039	1041	1071	1023
124.001	1066	1076	1085	1096	1071	1178	1096	1072	1139	1114	1093	1096	1097	1160	1113	1088	1103	1128	1111	1114	1143	1136	1094	1124	976	977	999	1029	990	1045	1076	1006	1002	1043	1053	1003	965	1013	1055	1048	1030	974	1027	1030	1100	986
125.002	1064	1067	1051	1080	1036	1168	1101	1080	1135	1093	1093	1079	1083	1132	1088	1099	1083	1105	1081	1092	1117	1106	1073	1130	911	925	967	998	984	992	1048	979	968	985	1028	965	917	1014	1003	1028	996	986	1014	964	1051	926
126.002	1037	1038	1027	1065	1045	1154	1094	1080	1117	1066	1045	1073	1057	1094	1060	1094	1054	1081	1063	1063	1093	1095	1045	1122	881	876	945	936	942	965	1033	953	958	959	985	930	882	949	969	996	1021	924	954	946	1035	930
127.002	994	998	1018	1026	1004	1137	1078	1052	1110	1058	1026	1041	1037	1058	1051	1102	1045	1075	1010	1029	1049	1057	1011	1103	839	849	927	921	907	919	1023	945	919	914	969	891	851	950	928	980	1009	932	949	935	993	909
128.002	976	978	971	990	989	1106	1059	1019	1096	1016	985	1004	1005	1017	1004	1075	1017	1023	997	986	1009	1017	983	1080	812	810	897	895	910	901	981	905	911	893	969	929	839	922	899	961	964	865	904	910	974	863
129.002	947	949	951	964	962	1076	1050	995	1070	985	945	973	971	994	971	1061	999	971	952	966	972	976	998	1067	820	812	857	877	881	861	954	907	901	901	969	892	798	899	846	928	984	865	890	883	952	859
130.002	927	944	929	938	937	1024	1007	982	1045	955	927	940	955	963	936	1057	961	960	940	953	955	945	989	1038	852	815	842	865	873	879	948	921	901	870	916	881	812	902	855	921	964	832	897	882	933	884
131.002	907	914	911	927	930	987	995	944	1002	927	918	920	930	946	924	1035	942	924	903	922	935	934	953	1013	803	801	857	901	894	877	919	881	901	888	907	868	820	871	855	908	935	831	897	891	924	848
132.002	885	906	897	899	915	952	973	914	967	897	891	911	916	908	912	1010	934	914	883	904	901	907	928	974	809	833	867	872	895	875	914	882	892	860	888	879	832	889	876	894	929	835	871	906	931	837
133.002	881	898	887	900	920	943	958	914	935	882	896	893	901	898	902	988	906	900	883	895	875	889	921	958	859	818	860	869	899	844	902	896	886	858	880	908	825	889	853	936	921	828	899	937	916	876
134.002	903	892	890	888	923	905	936	891	919	878	881	906	890	865	887	965	905	865	869	881	854	870	898	935	861	873	876	901	896	879	892	909	914	877	909	878	890	908	872	934	908	804	918	889	879	895
135.002	889	899	903	900	917	885	919	901	890	852	886	878	892	873	880	940	899	867	868	878	871	872	922	912	904	913	895	925	911	873	906	959	906	918	944	916	899	936	910	886	916	840	884	896	910	941
136.002	923	901	914	893	932	876	914	944	892	886	886	901	904	869	896	937	891	875	889	890	872	855	911	905	929	948	966	931	973	932	934	972	919	940	948	968	925	937	942	954	942	999	927	947	912	939
137.002	925	928	921	910	952	864	915	1008	881	898	902	904	920	885	917	917	921	879	899	896	892	888	928	887	975	987	948	963	971	961	953	1027	949	947	965	988	969	986	985	969	935	1079	962	966	932	964
138.002	938	944	947	932	955	872	919	1032	878	910	919	923	935	895	918	908	913	896	920	926	901	903	937	901	1024	1013	1005	1013	992	982	974	997	973	998	988	970	1005	1043	1030	985	947	1165	984	1018	951	965
139.002	955	964	966	961	980	877	937	1075	892	930	941	933	939	905	941	907	951	909	949	957	925	921	964	902	1071	1078	1008	1016	1017	1034	979	1005	1026	1022	992	1028	1018	1028	1041	988	945	1214	1036	1008	978	1018
140.002	969	976	1010	988	996	895	957	1126	913	961	992	968	975	920	964	937	966	948	990	983	946	958	994	925	1097	1105	1064	1009	1026	1062	1028	1044	1007	1064	1020	1048	1080	1031	1074	1020	999	1201	1038	1019	1039	1064
141.002	1019	1027	1052	1036	1027	916	991	1203	929	992	1032	1008	1012	970	1004	952	986	971	1014	1016	991	981	1014	931	1069	1128	1074	1040	1055	1054	1070	1024	1083	1081	1033	1056	1079	1083	1095	1023	1015	1248	1049	1067	1032	1006
142.002	1000	1044	1083	1077	1074	962	1005	1264	952	1022	1051	1048	1051	1031	1041	977	1021	995	1054	1046	1037	1030	1036	981	1085	1101	1058	1073	1045	1068	1072	1047	1131	1086	1053	1023	1057	1064	1105	1019	1007	1217	1062	1023	1030	1012
S10A LL
	Chloroplast bioluminescence after de-trending
Time (hours)	cetl-2																														WT
0	952	903	887	834	949	988	733	850	1160	1039	753	825	1114	866	962	1138	809	892	952	1243	1350	1155	993	911	809	1355	1265	1246	875	1233	734	878	717	825	825	1741	1152	1091	755	762	793	1270	1398	821	740	798	805	825	1301
1.00001	1427	1530	1308	1205	1316	1335	1140	1367	1658	1684	1117	1226	1487	1290	1455	1986	1311	1593	1591	2015	1916	1729	1583	1508	1264	2094	1858	2108	1293	1580	1784	2336	1554	2084	1745	2533	2036	2489	1640	1520	1701	3008	2009	2233	1586	1980	1502	1510	2605
1.99999	1261	1368	1292	1200	1290	1292	1099	1306	1482	1529	1136	1197	1393	1219	1327	1754	1240	1506	1524	1835	1676	1627	1407	1491	1230	1824	1589	1927	1279	1447	2435	2558	2070	2552	2297	1891	1864	2216	2119	2009	2379	2496	1750	2516	2007	2574	1709	1740	2318
3.00003	1189	1294	1310	1225	1288	1263	1094	1319	1374	1413	1188	1235	1317	1216	1243	1562	1269	1462	1471	1618	1479	1498	1305	1509	1261	1576	1439	1658	1333	1360	2343	2071	2559	2109	2523	1538	1606	1762	2336	2392	2728	1770	1574	2100	2450	2447	2102	2107	1785
4.00003	1121	1214	1289	1243	1235	1202	1096	1307	1253	1250	1228	1205	1215	1187	1144	1363	1284	1333	1348	1384	1295	1350	1205	1461	1270	1347	1283	1373	1384	1240	1767	1514	2158	1546	1965	1301	1369	1404	1935	1968	2034	1348	1445	1602	2162	1824	2247	2150	1401
5.00001	1053	1142	1263	1219	1159	1151	1098	1269	1155	1122	1239	1168	1120	1149	1077	1178	1274	1192	1198	1180	1125	1219	1110	1357	1252	1146	1143	1146	1391	1136	1299	1128	1502	1168	1382	1095	1167	1145	1439	1433	1341	1038	1247	1210	1558	1309	1781	1700	1122
6.00006	1005	1073	1214	1181	1106	1124	1076	1203	1067	1026	1213	1104	1047	1111	1024	1022	1219	1085	1092	1016	1005	1096	1044	1222	1192	1016	1036	985	1340	1074	996	905	1076	940	1007	951	1033	966	1082	1096	961	832	1091	949	1117	981	1293	1252	928
7.00008	968	1016	1134	1127	1052	1079	1060	1116	995	944	1167	1046	989	1074	991	907	1142	1001	992	907	907	1003	986	1087	1127	906	952	866	1246	999	839	768	839	812	814	845	939	849	887	914	769	716	954	793	865	775	978	958	804
8.00004	936	961	1071	1073	1007	1044	1029	1040	931	888	1109	995	963	1041	955	831	1058	923	916	816	841	906	938	987	1062	826	881	796	1135	939	734	695	735	738	719	756	863	754	774	803	666	632	852	713	732	674	814	809	719
9.0001	911	916	995	1011	959	997	1007	970	858	837	1047	941	900	1005	916	769	989	865	857	759	780	856	902	891	1000	765	831	732	1016	887	675	644	650	683	649	701	818	688	703	713	600	583	786	644	661	606	711	720	660
10.0001	881	889	935	959	924	964	980	913	825	805	987	907	858	972	893	723	912	828	809	706	732	797	877	824	935	706	768	700	925	830	619	609	608	647	603	642	777	641	643	667	564	548	723	598	613	549	643	661	602
11.0001	856	848	883	917	889	922	959	872	778	784	937	887	828	946	883	690	852	804	770	665	694	753	853	760	886	669	737	649	842	786	592	575	563	605	551	607	741	600	591	623	521	521	669	574	565	515	588	612	557
12.0001	854	820	837	876	852	886	942	832	745	765	879	860	793	928	859	666	803	785	750	635	670	720	844	708	846	628	698	625	768	743	552	540	525	563	517	568	689	558	548	570	489	490	628	536	519	482	537	566	528
13.0001	851	811	806	836	823	850	915	799	741	775	825	849	775	897	857	665	769	781	742	621	673	702	843	676	812	623	689	615	715	726	515	521	494	538	477	569	667	548	519	536	464	482	617	509	485	460	503	523	515
14.0001	870	824	795	825	805	825	907	796	750	810	802	854	769	882	875	698	771	803	764	647	690	722	857	672	798	657	707	641	682	722	536	561	492	559	482	615	669	568	524	535	476	535	631	530	483	482	500	520	557
15.0002	888	826	795	817	798	808	909	812	775	836	778	856	774	868	894	726	765	826	795	677	720	739	872	682	798	692	736	672	664	727	585	619	524	616	525	648	697	623	558	554	522	595	645	589	510	535	514	531	597
16.0002	908	841	804	821	802	815	924	826	802	881	782	893	804	863	913	778	783	863	836	721	759	775	888	711	820	729	768	723	671	754	663	678	595	672	592	689	718	672	626	616	600	664	676	653	584	615	564	572	649
17.0002	945	885	830	845	824	823	951	849	849	932	791	919	823	888	944	823	813	903	889	762	808	812	913	755	852	782	808	779	701	785	721	735	661	721	655	726	751	715	689	690	669	696	703	704	652	667	642	642	701
18.0002	978	910	865	873	856	836	977	886	899	974	813	952	863	896	967	878	842	943	931	819	855	843	929	809	895	832	870	825	737	848	755	782	711	741	710	745	778	753	735	732	715	714	713	736	703	721	710	689	726
19.0002	1008	932	900	901	888	856	1007	919	942	1006	851	989	905	913	996	919	886	992	983	873	897	883	942	864	930	877	915	874	790	889	785	826	753	768	749	765	822	790	771	768	740	734	740	758	736	745	763	744	733
20.0002	1052	966	943	937	935	896	1031	956	998	1060	893	1033	937	927	1024	976	935	1018	1027	943	955	930	961	930	980	933	976	936	842	955	832	855	782	794	778	790	848	827	800	791	787	765	762	799	780	772	807	768	763
21.0003	1088	987	989	982	983	919	1054	996	1065	1110	939	1054	1011	945	1050	1039	991	1050	1087	1014	1011	983	984	993	1032	997	1041	1007	916	1071	876	900	818	842	832	808	890	877	852	834	818	794	785	839	818	809	845	838	792
22.0003	1106	1017	1043	1029	1027	960	1081	1027	1114	1148	995	1085	1083	967	1076	1105	1048	1086	1121	1083	1075	1052	1008	1071	1069	1060	1106	1073	998	1147	931	941	873	907	892	864	917	930	907	880	869	846	835	890	886	866	904	900	847
23.0003	1135	1051	1083	1073	1082	1003	1104	1069	1174	1181	1056	1114	1153	991	1112	1159	1101	1099	1168	1168	1139	1116	1046	1157	1105	1142	1175	1147	1080	1234	999	1018	939	980	957	939	961	988	983	953	942	896	905	957	969	937	964	991	889
24.0003	1148	1083	1131	1123	1118	1043	1107	1108	1209	1198	1113	1124	1215	1028	1130	1206	1159	1131	1199	1233	1206	1185	1081	1237	1132	1217	1225	1205	1166	1303	1073	1102	1025	1065	1044	1042	1021	1068	1068	1041	1049	999	1031	1050	1068	1020	1036	1088	991
25.0002	1152	1119	1158	1168	1162	1084	1119	1137	1236	1203	1167	1142	1265	1060	1139	1248	1220	1135	1193	1291	1257	1237	1129	1289	1155	1282	1268	1268	1258	1334	1179	1208	1140	1176	1163	1166	1087	1190	1189	1154	1158	1152	1183	1179	1198	1127	1140	1190	1122
26.0003	1159	1145	1187	1199	1191	1133	1117	1175	1242	1184	1222	1142	1306	1086	1145	1259	1251	1137	1192	1321	1284	1272	1155	1321	1161	1322	1287	1315	1345	1343	1286	1297	1268	1308	1270	1335	1135	1302	1307	1277	1287	1301	1386	1300	1336	1257	1222	1292	1270
27.0003	1142	1146	1184	1223	1201	1181	1124	1174	1231	1158	1260	1160	1305	1120	1146	1267	1274	1128	1184	1342	1310	1299	1180	1327	1164	1309	1274	1325	1409	1309	1391	1399	1410	1438	1360	1494	1191	1405	1402	1382	1390	1492	1552	1432	1460	1411	1308	1374	1419
28.0003	1134	1172	1175	1211	1213	1209	1125	1169	1208	1122	1284	1134	1271	1138	1143	1235	1268	1111	1148	1320	1298	1280	1194	1284	1164	1280	1255	1312	1404	1289	1433	1452	1494	1515	1417	1564	1230	1492	1481	1456	1465	1625	1678	1537	1553	1529	1356	1413	1567
29.0003	1119	1160	1148	1196	1210	1202	1108	1158	1167	1081	1262	1113	1229	1153	1115	1189	1220	1090	1107	1254	1253	1228	1168	1236	1145	1234	1206	1267	1349	1231	1444	1418	1537	1548	1419	1566	1261	1513	1495	1480	1485	1661	1675	1594	1562	1580	1336	1413	1636
30.0004	1086	1138	1106	1150	1179	1202	1084	1114	1112	1036	1220	1078	1165	1132	1077	1121	1174	1048	1052	1184	1192	1168	1136	1162	1110	1172	1147	1200	1266	1166	1376	1332	1492	1471	1371	1490	1243	1468	1453	1434	1424	1598	1554	1546	1500	1528	1312	1361	1572
31.0003	1055	1105	1065	1110	1150	1188	1057	1082	1064	982	1174	1043	1103	1110	1028	1061	1124	1006	999	1112	1127	1103	1096	1113	1071	1099	1075	1130	1177	1098	1271	1252	1366	1351	1287	1316	1203	1351	1333	1330	1332	1418	1364	1412	1369	1393	1238	1287	1419
32.0004	1019	1083	1028	1060	1108	1150	1030	1031	1018	946	1119	1012	1037	1095	1004	1009	1065	965	961	1031	1055	1030	1040	1052	1025	1041	1029	1054	1101	1027	1158	1128	1241	1196	1187	1160	1177	1186	1195	1226	1213	1255	1183	1247	1198	1239	1160	1193	1225
33.0004	981	1056	990	1007	1064	1106	1003	994	954	909	1071	977	981	1064	955	961	1007	927	920	965	988	979	1001	993	992	974	973	985	1028	949	1053	1020	1115	1057	1096	1027	1124	1058	1071	1126	1113	1098	1044	1110	1067	1096	1105	1082	1078
34.0004	947	1019	943	968	1019	1087	981	951	906	874	1014	948	942	1032	923	914	958	908	888	913	940	918	958	931	955	916	924	923	971	895	971	951	1025	950	1019	922	1092	958	971	1022	1027	979	919	979	963	992	1038	1023	968
35.0004	925	977	901	929	979	1035	950	916	862	864	967	913	894	1003	912	884	906	887	869	853	891	886	928	879	918	864	874	875	913	853	888	877	930	870	945	843	1043	876	882	932	945	873	850	882	885	899	984	938	875
36.0005	905	954	879	890	943	996	924	883	829	841	915	901	873	985	900	851	870	878	853	819	843	845	898	843	887	833	837	830	843	826	839	837	857	804	902	795	995	818	816	853	866	806	781	808	825	826	922	858	797
37.0004	883	919	873	864	914	960	908	869	810	837	871	880	832	959	881	828	836	885	835	796	812	827	890	810	868	802	819	803	796	785	784	793	781	756	850	755	947	766	758	809	823	721	728	732	751	770	884	824	759
38.0005	877	898	852	841	887	914	886	850	800	847	840	863	807	937	875	813	818	883	846	776	798	793	884	785	839	779	795	786	755	776	759	764	735	715	795	708	914	716	721	769	765	676	691	696	712	722	827	777	717
39.0004	861	879	841	827	859	870	876	846	795	847	813	864	793	919	889	821	801	888	855	775	787	785	880	764	830	772	786	779	736	763	722	743	711	690	775	692	891	702	690	724	728	643	672	661	676	707	801	754	684
40.0005	867	864	851	825	840	830	856	834	797	857	793	857	799	876	879	820	787	900	848	771	780	786	878	764	813	783	797	763	715	753	730	745	692	688	759	697	854	701	699	706	716	632	655	648	679	703	780	729	672
41.0005	874	868	850	831	819	824	865	845	811	871	792	873	805	866	887	833	789	907	864	791	809	804	889	769	816	786	805	779	717	764	752	764	699	706	769	710	828	708	713	709	720	631	673	660	698	715	776	726	689
42.0005	899	882	865	847	826	815	873	856	840	894	794	886	814	863	911	854	803	917	889	813	817	803	902	794	829	820	821	806	738	782	795	799	726	744	779	743	824	744	752	725	748	669	681	705	726	741	798	747	717
43.0005	927	893	888	878	841	820	896	875	872	916	819	912	851	884	931	889	829	946	913	847	849	848	922	815	857	840	864	835	764	822	819	844	767	779	803	785	830	784	786	763	786	704	731	741	773	779	820	763	752
44.0006	961	921	922	895	868	850	926	907	915	946	844	939	874	893	950	912	860	968	943	877	874	862	931	842	885	885	898	870	802	836	852	880	805	814	820	804	862	825	820	795	824	751	783	788	805	819	849	803	794
45.0005	982	931	945	920	897	875	949	925	950	974	870	966	903	924	966	940	895	996	971	910	920	901	948	878	909	923	943	912	837	879	902	902	845	851	863	847	866	872	854	830	865	777	794	815	859	865	866	848	816
46.0005	1024	948	978	951	927	900	981	948	981	1001	908	991	952	936	995	971	930	1021	1002	958	964	940	966	912	940	964	979	954	888	928	921	937	862	894	885	872	864	902	900	858	894	828	844	871	894	892	900	872	861
47.0005	1060	967	1004	974	961	928	1005	981	1032	1022	962	1024	978	944	1020	1016	974	1022	1026	1010	1009	974	988	959	973	999	1017	1003	932	994	984	986	927	935	915	905	896	969	949	904	938	886	891	939	933	935	936	915	889
48.0006	1077	994	1040	1019	1004	966	1025	1002	1065	1052	999	1051	1015	960	1035	1041	1019	1041	1040	1048	1052	1028	1005	1002	1013	1041	1053	1040	994	1064	1039	1019	980	991	953	971	909	1029	1006	961	992	942	962	992	994	991	954	964	947
49.0005	1094	1015	1069	1047	1035	985	1037	1029	1106	1080	1052	1072	1079	978	1059	1075	1058	1058	1063	1090	1101	1059	1025	1070	1049	1086	1090	1074	1051	1109	1076	1042	1041	1071	991	1065	939	1077	1077	1034	1047	1069	1076	1077	1051	1064	1004	1018	997
50.0006	1110	1035	1087	1082	1069	1041	1060	1054	1130	1097	1097	1091	1119	996	1059	1104	1102	1075	1076	1130	1126	1105	1061	1112	1080	1124	1136	1121	1113	1143	1120	1094	1112	1148	1049	1156	958	1142	1144	1108	1119	1168	1165	1178	1107	1115	1074	1078	1120
51.0006	1117	1068	1115	1106	1113	1059	1067	1078	1169	1097	1145	1110	1168	1037	1083	1117	1151	1068	1095	1170	1158	1133	1077	1160	1115	1142	1133	1157	1158	1199	1160	1144	1204	1218	1106	1220	1040	1208	1225	1196	1178	1317	1272	1283	1182	1179	1111	1146	1219
52.0006	1126	1086	1133	1149	1155	1114	1085	1112	1179	1123	1183	1131	1184	1092	1087	1138	1193	1087	1097	1195	1198	1163	1105	1213	1155	1165	1172	1191	1217	1222	1193	1161	1274	1274	1173	1275	1063	1260	1280	1275	1230	1428	1367	1372	1272	1241	1158	1217	1322
53.0006	1117	1102	1147	1159	1163	1159	1088	1133	1185	1130	1209	1128	1192	1158	1084	1130	1219	1085	1116	1206	1195	1177	1121	1239	1188	1191	1184	1186	1252	1217	1216	1189	1326	1321	1177	1306	1109	1312	1296	1304	1253	1497	1422	1418	1334	1277	1211	1254	1366
54.0006	1112	1123	1148	1174	1193	1178	1093	1138	1178	1120	1236	1149	1212	1184	1084	1140	1235	1071	1118	1215	1203	1165	1115	1242	1197	1176	1181	1197	1265	1203	1193	1158	1322	1301	1205	1347	1118	1290	1298	1312	1267	1494	1380	1410	1321	1275	1212	1279	1413
55.0006	1097	1137	1130	1173	1188	1178	1081	1140	1143	1102	1219	1133	1198	1180	1072	1130	1229	1067	1123	1193	1190	1162	1098	1235	1196	1160	1158	1189	1263	1191	1161	1139	1308	1254	1201	1272	1157	1249	1259	1290	1243	1456	1309	1331	1261	1225	1188	1251	1353
56.0006	1066	1147	1106	1149	1162	1171	1063	1127	1102	1072	1201	1115	1171	1158	1059	1116	1207	1057	1103	1153	1165	1117	1083	1197	1181	1141	1134	1152	1231	1149	1126	1113	1235	1195	1156	1199	1129	1178	1198	1222	1191	1338	1232	1247	1196	1171	1155	1224	1274
57.0006	1037	1117	1070	1123	1139	1145	1042	1104	1084	1048	1177	1080	1129	1135	1026	1092	1170	1036	1089	1061	1130	1094	1052	1160	1149	1106	1104	1128	1203	1110	1071	1061	1167	1113	1113	1096	1140	1072	1101	1162	1137	1198	1114	1152	1125	1095	1122	1169	1173
58.0007	997	1106	1032	1082	1102	1121	1028	1090	1048	1018	1131	1062	1090	1109	1023	1057	1128	1027	1053	1043	1087	1061	1011	1113	1119	1064	1053	1090	1160	1056	1007	1028	1095	1032	1089	1045	1118	1025	1033	1069	1089	1052	1039	1036	1055	1053	1064	1132	1059
59.0007	979	1076	1001	1049	1064	1098	1009	1057	1016	988	1091	1029	1034	1082	999	1030	1087	999	1024	1040	1038	1005	999	1070	1090	1031	1009	1061	1113	1028	974	995	1026	973	1082	987	1136	986	982	1023	1024	978	981	952	1009	1010	1015	1083	984
60.0007	951	1053	959	1011	1024	1048	992	1025	989	945	1041	993	1006	1053	980	1014	1049	972	999	1010	1008	974	984	1014	1043	984	978	1016	1065	996	944	965	961	940	1039	926	1120	934	927	957	974	888	912	884	942	940	979	1027	924
61.0007	913	1027	947	965	987	1013	964	987	948	933	1012	971	957	1020	953	979	999	945	984	989	970	930	954	967	1001	952	943	973	1005	940	923	947	921	887	991	886	1094	898	887	920	944	833	880	828	912	899	950	991	903
62.0008	894	996	925	927	946	986	939	956	919	927	980	944	926	982	937	959	946	956	957	957	935	914	929	919	975	927	924	940	952	909	916	929	878	846	961	859	1081	871	855	883	897	793	838	802	883	884	924	935	838
63.0007	859	966	898	909	915	942	925	943	880	913	932	928	889	951	933	927	908	944	944	915	900	882	905	895	934	907	889	913	909	882	892	901	832	830	931	820	1043	825	831	843	859	770	802	777	852	860	890	896	815
64.0008	849	939	843	873	883	905	903	912	863	884	881	902	858	910	914	911	866	939	917	882	859	851	893	843	900	884	881	881	858	860	869	885	802	806	886	817	1019	824	809	826	847	748	788	760	825	833	878	866	785
65.0008	846	907	847	854	845	863	890	881	841	885	828	882	845	881	901	893	828	932	909	847	838	839	890	814	858	848	859	841	812	833	861	884	778	819	880	808	977	814	802	808	821	734	785	761	794	832	851	842	799
66.0008	853	887	864	850	822	846	875	874	851	874	802	871	814	849	890	880	810	923	884	832	828	836	879	800	826	846	835	830	780	806	857	890	776	813	869	821	911	815	819	782	822	748	787	775	822	810	835	821	794
67.0008	862	874	873	840	816	837	881	874	845	892	789	861	814	846	893	878	786	924	890	827	827	854	895	802	828	861	840	818	763	814	878	892	789	841	853	824	882	842	842	802	812	769	811	802	839	838	868	811	785
68.0008	880	873	883	851	833	819	904	881	856	912	798	863	819	838	918	883	798	931	904	842	826	852	906	801	830	862	855	841	764	837	900	881	809	847	862	854	860	880	838	825	812	787	810	827	845	848	862	797	798
69.0008	902	872	892	859	838	855	927	891	879	920	809	909	840	867	914	899	809	947	925	862	848	880	911	816	838	877	879	863	779	848	902	889	823	861	865	866	831	887	875	836	842	829	820	856	882	871	905	813	849
70.0008	950	890	906	880	873	875	941	903	901	950	836	914	854	882	932	910	845	974	942	887	873	894	934	845	864	907	899	884	817	904	920	926	862	895	883	902	843	904	918	864	876	867	876	900	895	899	902	841	870
71.0008	979	908	927	904	904	893	965	926	932	976	867	948	911	910	955	943	875	979	946	925	889	930	950	880	889	938	934	917	848	924	954	937	896	911	902	916	834	928	929	884	894	891	888	925	917	918	921	878	888
72.0009	1012	931	963	939	933	902	982	948	957	989	902	970	961	915	961	970	911	1004	976	941	944	949	955	917	923	959	961	952	885	957	969	969	941	951	921	923	854	958	948	924	940	935	926	962	959	922	944	896	917
73.0009	1040	943	984	958	955	942	999	969	1000	1013	935	991	989	943	994	992	942	1010	994	969	971	976	981	959	956	995	983	973	922	983	989	986	975	977	950	973	871	987	978	954	978	964	973	974	969	953	983	922	952
74.0008	1054	961	1019	978	986	970	1010	1002	1033	1030	970	1022	1025	977	1024	1021	985	1021	1012	1015	1004	1023	999	990	973	1019	994	1013	968	1019	1032	995	986	1008	990	1019	907	1024	1029	998	994	1007	1035	1006	1003	1009	1011	964	1009
75.0009	1070	992	1060	1014	1021	977	1021	1015	1071	1068	1025	1049	1056	1005	1017	1054	1020	1031	1036	1060	1043	1029	1027	1031	1022	1039	1055	1037	1015	1065	1044	1044	1032	1054	1017	1060	938	1078	1061	1024	1054	1063	1073	1062	1041	1037	1035	1023	1072
76.0009	1079	1028	1060	1061	1054	1003	1022	1037	1107	1054	1067	1069	1080	1035	1030	1071	1072	1053	1069	1089	1089	1082	1039	1081	1048	1008	1073	1084	1077	1087	1080	1066	1086	1078	1028	1115	975	1112	1077	1072	1090	1118	1132	1095	1093	1089	1063	1058	1103
77.0009	1079	1048	1068	1076	1074	1061	1028	1065	1134	1072	1119	1094	1129	1045	1045	1086	1120	1055	1081	1127	1122	1084	1045	1130	1083	1072	1095	1113	1113	1121	1108	1103	1134	1140	1080	1164	998	1124	1119	1139	1098	1142	1134	1143	1112	1141	1093	1112	1142
78.0009	1082	1076	1009	1107	1106	1087	1040	1076	1135	1077	1158	1102	1150	1080	1065	1105	1161	1063	1095	1153	1153	1108	1057	1157	1116	1110	1122	1121	1170	1128	1121	1120	1156	1134	1096	1178	1034	1161	1145	1139	1138	1169	1184	1173	1126	1183	1140	1158	1176
79.001	1072	1103	1055	1134	1127	1100	1046	1106	1141	1074	1187	1119	1164	1100	1058	1102	1184	1071	1094	1167	1175	1072	1066	1192	1152	1130	1132	1160	1199	1119	1119	1104	1163	1133	1133	1159	1084	1167	1138	1171	1166	1207	1192	1200	1166	1190	1143	1174	1203
80.001	1058	1119	1101	1126	1135	1113	1039	1121	1154	1078	1193	1121	1153	1116	1055	1109	1189	1063	1093	1176	1176	1086	1074	1209	1172	1140	1139	1140	1223	1102	1095	1111	1168	1145	1116	1143	1128	1126	1117	1175	1157	1210	1170	1190	1153	1147	1127	1194	1190
81.0009	1052	1133	1111	1129	1115	1129	1030	1123	1127	1067	1186	1119	1137	1113	1055	1112	1186	1063	1092	1164	1149	1077	1046	1204	1178	1109	1121	1129	1221	1101	1070	1078	1167	1117	1120	1142	1152	1107	1101	1154	1138	1137	1160	1131	1125	1156	1103	1193	1174
82.0009	1022	1110	1103	1100	1086	1113	1019	1115	1106	1074	1175	1097	1120	1100	1041	1087	1160	1049	1094	1152	1146	1067	1053	1172	1167	1110	1124	1133	1205	1083	1059	1071	1126	1075	1088	1074	1178	1058	1071	1111	1109	1138	1120	1094	1085	1132	1082	1147	1108
83.001	1008	1088	1082	1088	1064	1097	1010	1095	1065	1053	1145	1062	1092	1075	1022	1079	1141	1040	1060	1096	1124	1049	1031	1146	1142	1097	1102	1106	1167	1075	1033	1052	1094	1059	1090	1061	1159	1038	1054	1091	1081	1077	1069	1051	1049	1087	1054	1110	1079
84.001	988	1082	1056	1071	1047	1072	1005	1077	1043	1014	1101	1043	1049	1058	1012	1046	1105	1035	1033	1072	1095	1022	1015	1111	1117	1070	1062	1089	1145	1042	1016	1005	1044	1025	1063	1022	1145	1008	1020	1058	1055	1038	1033	1017	1023	1058	1023	1105	1027
85.001	987	1059	1036	1042	1007	1047	1000	1037	1013	1009	1058	1014	1026	1062	1012	1033	1067	1016	1025	1028	1044	988	996	1068	1090	1043	1039	1054	1103	1019	990	999	1005	979	1024	967	1139	987	980	1003	1024	1006	1033	992	979	1014	1018	1065	1014
86.001	949	1041	1014	1005	1005	1035	985	1019	1000	970	1018	988	1002	1044	990	999	1032	998	1014	994	1018	982	987	1036	1048	1013	1006	1027	1061	1010	990	978	1004	967	1012	954	1093	969	954	991	1012	966	964	983	968	969	970	1030	984
87.001	954	1004	986	978	961	993	977	1011	951	962	978	960	951	1004	983	977	987	976	990	960	983	942	984	986	1016	970	964	995	1016	957	956	955	945	959	1003	942	1071	944	940	983	970	944	937	944	949	956	961	980	946
88.0011	954	990	954	956	947	958	973	975	929	940	947	943	929	995	984	971	946	957	968	936	944	937	953	958	976	950	944	975	951	923	956	967	924	914	966	906	1053	947	914	933	936	907	911	937	928	899	918	933	928
89.001	945	967	939	918	934	945	973	958	914	933	911	915	910	985	949	951	913	969	939	901	900	933	931	903	935	942	915	947	918	924	928	952	896	896	940	892	999	931	907	918	922	900	901	908	906	901	930	901	904
90.0011	943	943	938	911	897	909	972	929	889	918	874	903	885	984	957	930	874	951	935	856	879	927	926	882	910	921	890	914	875	886	922	951	880	895	890	894	964	901	892	898	890	898	886	896	901	885	896	863	874
91.0011	933	917	925	881	880	902	967	918	882	917	824	887	886	963	962	909	848	943	911	869	865	916	906	848	870	896	878	887	831	899	917	907	872	892	881	910	923	908	1007	882	876	863	885	868	885	857	889	850	846
92.0011	931	888	907	876	876	881	969	881	859	913	807	878	859	924	949	907	820	927	898	843	861	911	927	831	849	891	876	859	791	877	913	924	847	906	878	903	897	919	887	879	875	893	879	890	876	867	902	824	876
93.0011	937	872	900	873	876	859	964	885	871	901	794	876	861	908	944	885	813	922	885	843	845	922	932	824	825	874	857	866	797	890	910	934	856	894	863	925	840	905	898	879	871	909	893	874	903	864	900	825	846
94.0011	939	883	892	865	882	877	958	885	874	930	776	889	856	904	941	903	813	921	913	853	865	925	929	820	822	878	864	868	791	864	926	937	890	937	875	936	853	937	902	881	866	917	909	897	924	883	927	853	867
95.0011	943	892	910	876	881	870	965	886	890	931	806	906	895	909	956	912	838	961	933	888	886	942	960	838	838	928	911	889	805	900	930	954	888	957	899	936	833	942	930	898	886	903	916	913	944	891	937	868	884
96.0011	969	911	939	892	892	888	964	913	926	950	833	911	896	905	967	938	857	964	940	922	897	954	973	861	848	936	927	906	837	922	983	976	930	985	926	947	844	948	949	897	919	950	931	934	968	926	946	880	886
97.0011	982	924	949	933	910	903	962	918	965	974	891	944	926	929	958	964	878	972	950	949	933	982	987	882	881	971	956	915	859	949	963	961	958	971	961	986	863	953	949	933	940	978	940	952	982	964	970	908	943
98.0012	992	948	952	941	923	931	985	941	978	975	918	974	956	937	991	982	912	988	970	977	962	994	1000	913	902	982	995	948	891	965	992	1007	973	991	987	994	868	976	983	969	965	976	986	965	988	976	993	948	942
99.0011	992	970	974	957	964	966	992	955	1006	1007	968	980	979	965	987	994	937	1005	981	996	992	989	1018	956	949	1000	982	993	937	1004	1014	1017	995	1014	985	1018	883	998	1011	998	990	987	1000	985	1014	999	1020	991	1019
100.001	1009	997	998	989	964	966	980	982	1019	1017	1001	1011	1012	961	1021	1012	975	1029	1009	1024	1018	1030	1015	980	959	1023	1026	1019	975	992	1016	1014	1000	1016	1040	1025	902	1000	1003	1007	992	1009	1015	1006	1036	1057	1050	1021	1034
101.001	1017	990	1023	1009	989	992	984	994	1047	1029	1030	1023	1030	969	1001	1039	1016	1023	1023	1042	1049	1019	1026	1024	996	1049	1048	1042	1018	1019	1035	1025	1053	1044	1055	1042	941	1037	1028	1032	1035	1015	1043	1036	1040	1050	1044	1063	1071
102.001	1029	1027	1033	1024	1025	1013	999	1032	1079	1042	1087	1055	1054	978	1011	1040	1051	1041	1030	1070	1070	1061	1043	1050	1060	1068	1070	1062	1062	1056	1045	1043	1080	1072	1065	1054	985	1037	1062	1070	1073	1075	1063	1072	1082	1076	1066	1111	1082
103.001	1033	1047	1058	1051	1036	1027	991	1058	1089	1061	1111	1069	1077	998	1032	1051	1090	1056	1082	1077	1103	1036	1041	1097	1080	1086	1085	1102	1100	1044	1051	1065	1093	1107	1068	1050	1012	1047	1083	1091	1121	1071	1092	1096	1087	1114	1066	1117	1132
104.001	1030	1061	1077	1078	1046	1046	994	1073	1100	1057	1143	1086	1087	1005	1025	1038	1111	1046	1080	1087	1100	1087	1027	1117	1096	1099	1085	1102	1128	1097	1062	1060	1105	1058	1080	1054	1039	1043	1106	1103	1142	1068	1064	1089	1052	1094	1079	1163	1130
105.001	1024	1071	1092	1098	1083	1055	1000	1067	1103	1073	1156	1083	1073	1023	1014	1035	1132	1072	1063	1067	1113	1054	1017	1117	1124	1085	1099	1086	1152	1071	1059	1046	1117	1074	1080	1064	1084	1050	1096	1114	1121	1062	1062	1076	1064	1107	1035	1142	1139
106.001	1014	1068	1090	1099	1073	1068	1012	1083	1089	1058	1145	1079	1078	1031	1022	1050	1135	1048	1083	1065	1099	1018	1013	1145	1126	1091	1068	1069	1178	1079	1035	1020	1112	1056	1101	1053	1096	1049	1083	1095	1100	1061	1044	1069	1063	1081	1046	1118	1076
107.001	1015	1090	1090	1097	1066	1067	989	1077	1071	1048	1127	1068	1055	1034	1029	1036	1128	1035	1049	1067	1087	1035	1014	1146	1120	1061	1070	1051	1176	1052	1030	1016	1100	1032	1066	1053	1127	1054	1072	1084	1091	1037	1060	1046	1052	1069	1023	1115	1092
108.001	1005	1084	1071	1086	1049	1062	995	1085	1061	1014	1102	1034	1046	1015	1009	1016	1108	1020	1066	1061	1073	1032	1003	1139	1106	1049	1056	1044	1152	1056	1031	1002	1090	1042	1046	1007	1140	1052	1029	1064	1079	1042	1066	1046	1014	1063	1028	1092	1061
109.001	995	1061	1055	1069	1052	1048	991	1081	1038	1026	1072	1041	1037	1022	1024	1004	1092	1002	1039	1053	1024	1001	1003	1104	1082	1049	1020	1027	1143	1039	1014	1001	1060	1010	1031	1012	1143	1050	1009	1044	1061	1013	1016	1036	1031	1036	1036	1050	1028
110.001	987	1044	1034	1049	1022	1046	1000	1052	1021	1009	1059	1024	1008	994	992	1005	1068	999	1015	1022	994	995	989	1085	1075	1035	1012	1004	1084	1011	1028	1009	1059	998	1012	979	1094	1052	1018	1023	1035	1028	1008	1013	1020	1010	1008	1031	999
111.001	985	1017	1014	1034	1025	1012	988	1037	997	979	1025	994	987	988	1004	994	1031	999	978	1015	987	987	981	1051	1056	999	1006	963	1047	1019	1026	999	1022	988	1000	1011	1067	1032	969	1007	1014	1003	989	1030	989	1022	1010	1022	1027
112.001	962	1010	1000	1019	1018	1010	990	1022	962	976	998	981	961	985	1000	999	1002	977	979	992	973	993	972	1025	1046	968	989	944	1014	982	1016	1034	1012	971	999	1032	1073	1005	949	973	985	981	982	995	999	992	966	978	990
113.001	975	992	975	984	1002	993	1003	1012	955	971	974	959	964	960	978	990	991	984	963	986	940	976	968	1008	996	978	961	943	984	970	1006	1043	1005	954	992	978	1052	1023	947	961	974	957	991	1015	985	967	981	966	987
114.001	975	977	958	963	980	992	1001	985	932	953	950	950	964	952	983	973	971	955	946	966	931	985	968	956	975	942	947	927	960	950	998	1010	952	957	993	995	999	1004	953	946	959	967	942	968	966	948	980	933	956
115.001	959	960	948	962	962	985	1003	958	925	960	921	929	943	955	1000	990	946	942	938	944	919	963	963	938	950	956	955	943	907	950	973	985	937	951	978	946	976	977	934	955	941	953	934	969	972	928	950	919	939
116.001	959	973	935	939	954	965	1001	958	928	956	912	907	930	940	983	979	921	953	915	934	903	964	987	920	930	945	948	911	887	946	959	973	950	946	989	987	967	977	924	919	928	934	967	964	954	935	950	903	923
117.001	972	949	931	941	950	948	1002	941	941	937	888	917	942	939	982	973	907	950	924	936	892	963	966	902	915	936	940	893	876	961	962	953	932	944	977	968	909	958	897	940	931	945	956	958	952	939	948	890	922
118.001	972	952	921	925	938	953	1008	932	908	957	878	918	952	937	971	965	890	945	894	921	895	969	963	888	899	949	940	911	864	953	966	940	902	965	969	963	916	936	908	929	908	931	962	952	946	926	959	882	929
119.001	965	940	919	911	933	930	987	918	917	955	866	906	952	932	978	940	871	927	903	900	896	965	963	890	886	920	929	899	871	940	960	942	913	944	941	965	904	934	924	939	909	948	965	931	938	924	969	885	912
[truncated: 6 more columns]

## Sheet: S10 B and C
S10 B DD							S10B LL							S10C DD	Peak phase (Circadian Time)			S10C LL	Peak phase (Circadian Time)
cetl-2		cetl-1		WT			cetl-2		cetl-1		WT			cetl-2	cetl-1	WT		cetl-2	cetl-1	WT
Period (hours)	Amplitude	Period (hours)	Amplitude	Period (hours)	Amplitude		Period (hours)	Amplitude	Period (hours)	Amplitude	Period (hours)	Amplitude		5.5	4	5.4		3	23	2.8
25.6	0.51	26	0.43	25.4	0.61		26	0.17	27.4	0.14	25.9	0.21		4.5	4.6	4.9		2.8	1.1	3
26.9	0.33	26.2	0.39	25.9	0.67		26.5	0.15	26.6	0.16	26	0.3		4.7	4.9	5.3		2.3	0.5	1.7
27	0.35	26	0.53	25.4	0.71		26.2	0.18	26.7	0.2	26.8	0.33		5.9	5.1	5.3		3.5	1.3	3.8
25.8	0.46	26	0.51	25.7	0.68		26	0.19	26.6	0.19	26	0.4		5.8	4.2	5.2		1	0.3	3.4
25.8	0.55	26.5	0.4	25.9	0.67		26.8	0.15	27	0.23	25.6	0.33		5.5	4.3	5.6		2.8	0.5	3.9
25.9	0.5	26.5	0.42	25.6	0.71		25.7	0.16	26.6	0.19	25.6	0.33		4.8	4.7	5		1.4	1.8	3.8
26.2	0.43	26.2	0.47	25.7	0.65		26.9	0.14	26.3	0.22	25.8	0.3		4.6	4.4	5.7		2.9	23.4	3.1
26.8	0.44	26.3	0.44	25.2	0.63		26.2	0.19	27.2	0.17	25.6	0.27		5.3	4.3	5.3		0.9	1.6	3.5
25.8	0.45	26.2	0.39	25.5	0.71		26.3	0.15	26.8	0.18	25.2	0.26		5.9	4.4	5.1		2.2	23.6	3.3
25.7	0.57	26.2	0.46	25.5	0.71		26.1	0.23	27	0.17	25.8	0.28		5	4	4.8		1.4	23.6	3
25.9	0.44	26.4	0.37	25.9	0.67		25.7	0.13	26.9	0.18	25.8	0.27		5.2	4.6	5		1.7	0.4	3.2
25.9	0.45	26.1	0.49	25.6	0.68		26.3	0.2	26.7	0.2	25.6	0.3		4.5	5.3	4.7		0	2.6	3.8
26	0.39	26	0.55	25.8	0.68		26.2	0.1	26	0.2	25.2	0.34		5.1	4.7	4.2		3.5	1.1	3.3
25.8	0.51	26.3	0.47	26.7	0.63		25.8	0.19	26.6	0.22	25.8	0.33		4.4	5	4.9		2.1	1.7	4.8
26.2	0.27	26	0.55	25.6	0.61		26.3	0.2	26.4	0.21	25.4	0.31		5.8	4.6	5.1		1.9	0	3.7
25.8	0.5	26.3	0.49	25.5	0.58		26.3	0.17	26.7	0.16	25.6	0.27		5.5	4.8	4.4		0.4	24	3.4
25.8	0.52	26	0.47	25.8	0.72		26.4	0.18	27.3	0.18	26.3	0.32		5.4	4.2	4.8		1.8	23.9	3.8
25.8	0.48	26.3	0.43	25.6	0.69		26.2	0.17	26.6	0.18	25.4	0.31		4.5	4.8	4.4		0.1	1.2	3.7
25.9	0.44	26.1	0.5	25.9	0.69		26.1	0.13	26.5	0.21	25.8	0.32		5.5	5.3	4.8		1.1	1.2	3.7
25.6	0.48	26.1	0.51	25.8	0.7		26.1	0.15	26.8	0.22	25.6	0.35		5.2	5.2	5		1.2	2.6	3.5
25.8	0.46	26	0.49	25.7	0.74		26.6	0.12	26.2	0.19	25.5	0.3		4.4	5.2	5.4		1.7	1.5	4
25.6	0.4	26	0.53	25.5	0.55		26.3	0.13	26.6	0.2	25.3	0.32		3.8	4.2	5.5		1.2	23.9	2.1
26.3	0.34	26.5	0.43	25.3	0.56		26.6	0.14	26.7	0.19	26.1	0.2		5.1	4.8	5		1.8	1.2	3.9
25.8	0.36	26.2	0.45	25.5	0.59		26.6	0.16	26.6	0.18	25.1	0.27		5.4	6.2	5.2		0.3	21.9	4
25.6	0.52	26	0.38	25.8	0.66		27.2	0.13	28.2	0.08	25.2	0.33		4.2	3.8	4.7		1.7	21.3	1.9
26.1	0.4	26.1	0.26	25.7	0.52		26.3	0.21	28.8	0.11	26.3	0.26		4.9	4	4.7		0.2	2.1	2.7
25.7	0.44	25.8	0.32	25.8	0.56		26.8	0.12	26.9	0.07	25.9	0.29		5.3	4.6	4.9		1.6	21.5	2.6
25.8	0.44	26.1	0.36	25.9	0.65		26.5	0.15	28.4	0.08	25.6	0.26		5.2	4.5	2.8		2.6	23.4	2.3
25.6	0.34	26	0.31	27.2	0.45		26.6	0.12	27.6	0.09	26.3	0.28		4.9	5.4	5.2		2.9	0.1	2.4
26.3	0.55	26.1	0.42	25.6	0.38		26.8	0.12	27.4	0.13	26.7	0.27		3.8	5.9	4.5		2.3	23.1	1.9
26.8	0.26	26	0.27	25.8	0.52		26	0.15	27.6	0.14	26.3	0.27		4.1	6	4.5		22.6	22.7	2.5
27.1	0.32	26.4	0.25	26	0.57		28.1	0.09	27.6	0.11	25.8	0.26		4.9	5.6	4.2		23.7	0.3	3.3
26.6	0.44	26	0.38	26.5	0.6		27.4	0.11	27.1	0.22	25.2	0.28		5.6	5	4.8		1.5	2	3.3
25.7	0.43	26.1	0.32	25.6	0.51		26.2	0.16	26.6	0.2	25.1	0.24		5.3	4.5	5.4		1.5	0.4	3.1
25.6	0.52	26	0.32	25.4	0.63		26.2	0.13	26.9	0.23	25.7	0.32		5.3	4.7	4.6		2.1	1.8	1.6
25.6	0.49	26	0.4	26	0.5		26.2	0.13	26.8	0.25	26.3	0.1		5.3	6.1	4.7		0.8	0.8	2.1
25.8	0.44	26	0.26	25.8	0.68		26.9	0.11	27.1	0.23	26.2	0.22		4.9	5	4.6		1.3	0.2	3.1
25.8	0.5	26	0.34	25.7	0.32		27.1	0.08	27.3	0.17	25.6	0.26		5.3	4.6	4.1		0.6	1.6	3.1
25.6	0.44	26	0.43	26.3	0.34		26.3	0.15	27.1	0.16	25	0.26		4.1	6.1	4.4		23.3	23.9	3.3
27	0.37	26	0.22	25.8	0.39		28	0.1	27	0.19	25	0.25		5.2	5.7	4.4		0.9	1.7	2.7
25.9	0.46	26.3	0.41	26	0.39		26.8	0.13	26.6	0.23	25.4	0.27		5.5	5.1	4.8		0.9	23.1	2.9
26	0.44	26.3	0.35	25.7	0.55		26.9	0.15	27.4	0.16	25.5	0.25		4.7	3.6	3.1		2.7	0.6	2.2
25.8	0.52	26.8	0.25	27.1	0.5		26.1	0.19	27	0.21	25.4	0.24		5.4	3.7	5		0.9	23.5	1.8
25.7	0.49	27	0.31	25.4	0.5		26.4	0.15	27.4	0.15	25.7	0.22		5.3	5.3	5.2		23.8	3.2	2.6
25.7	0.54	26.1	0.42	25.6	0.34		26.1	0.13	26.3	0.3	25.6	0.31		4.8	5.2	5.3		0.8	0.5	2.6
26	0.52	26.2	0.42	25.7	0.37		26.9	0.14	26.4	0.21	25.3	0.28		5.4	5.2	4.9		0.3	22.8	1.9
25.8	0.44	26.3	0.5	25.6	0.31		26.5	0.15	26.9	0.19	26.1	0.25		3.3	5.4	5.6		0.7	22.8	2.8
27.6	0.3	26.5	0.51	25.2	0.41		26.5	0.17	27.6	0.15	25.2	0.28		4.9	5.6	5.6		1.6	23.6	1.9
26	0.46	26.2	0.4	25.3	0.38		26.2	0.18	26.6	0.19	26.9	0.19		3.3	5.2	4.6		2.8	0.1	2.6
26.5	0.4	26.2	0.37	26	0.31		26	0.17	26.9	0.12	25.2	0.27		4.6	4.7	6.5		23.3	0.8	2.6
26.5	0.35	26.1	0.38	25.1	0.52		27	0.09	27.1	0.28	25.3	0.28		4.2	4.7	6		0.1	23.1	2.4
25.8	0.34	26.9	0.36	25.3	0.31		26.9	0.15	26.9	0.16	25.7	0.29		4.9	3.4	5.4		23.6	1.6	2.3
25.6	0.31	27.2	0.28	25.3	0.35		26.6	0.19	26.8	0.25	25.7	0.28		3.8	5	5.6		22.4	0.2	2.9
25.8	0.25	26.1	0.45	25.2	0.46		26.9	0.14	27.2	0.19	25.2	0.35		4.4	5.3	5.2		1.8	23.5	2.9
26.1	0.38	26.1	0.32	25.6	0.32		26.2	0.22	27.6	0.2	25.2	0.32		4	5.5	5.2		23.4	0.4	2.7
26.8	0.31	26.3	0.46	25.5	0.33		26.8	0.14	26.9	0.24	25.2	0.32		4.5	4.7	3.6		0.4	23.1	2.6
26	0.38	26.4	0.26	26.1	0.41		26.5	0.21	26.7	0.19	25.4	0.3		3.9	4.9	5.7		2.5	23.8	2.5
26.8	0.32	26.3	0.41	25.2	0.29		26.2	0.13	26.6	0.19	25.5	0.29		4	5.2	4.9		22.8	23.1	2.6
25.9	0.48	26.2	0.33	25.7	0.27		27.1	0.1	27.4	0.18	25.5	0.23		3.9	3.8	5.9		23.7	0	1.9
25.9	0.37	27	0.38	25.4	0.41		26.8	0.18	27.3	0.22	26.1	0.29		5.1	3.5	5.8		0.5	1.1	2.8
25.8	0.4	27.2	0.28	25.3	0.43		26.7	0.22	26.7	0.27	25.4	0.32		4.3	4.8	4.6		23		2.1
25.8	0.36	26.2	0.51	25.8	0.31		26.7	0.11			26.6	0.23		4.7	4.6	5		22.6		2.7
25.9	0.47	26.2	0.39	25.8	0.34		27.2	0.14			25.3	0.28		4	5.4	4.2		0.2		2.8
26.9	0.31	26	0.4	26	0.36		26.5	0.23			25.3	0.32		4.8	5.7	4.6		0.1		3.1
25.8	0.39	26	0.4	25.7	0.25		26.6	0.22			25.2	0.3		4.3	5.4	4.9		0.7		2.6
26.1	0.49	26.2	0.42	25.7	0.26		26.2	0.19			25.4	0.34		4.9	4.9	5.3		0.9		3.4
25.8	0.46	26.2	0.39	25.5	0.26		26.1	0.12			25.1	0.33		4.3	4.6	4.7		0.2
25.8	0.34	26.1	0.42	25.8	0.23		26.8	0.25						4.3	4.6	5.3		23.7
25.8	0.4	26.2	0.4	25.6	0.27		27.1	0.18						4.7	4.9			0
26	0.5	26.2	0.43				26.6	0.21						4.4	5.4			23.8
26	0.51	26	0.34				26.7	0.2						4.8	5.4			0.1
25.9	0.47	26.3	0.47				26.7	0.23						4.8				1.1
25.8	0.34						26.6	0.28						4.8				23.9
25.8	0.5						26.6	0.22						4.7
25.8	0.42													4.6
26	0.49													4.4
26.1	0.49													4.3
26	0.51													5
25.8	0.49													4.4
26.2	0.45

## Sheet: S11
Peak phase (Circadian Time)
Trial 1					Trial 2					Trial 3					Trial 4
	Progeny					Progeny					Progeny					Progeny
	1	2	3	WT		1	2	3	WT		1	2	3	WT		1	2	3	WT
	1.7	21.8	22.8	3.7		2.7	1	23.6	2.6		24	18.9	23	1.5		3.7	3	1	2.5
	1	22.2	23.2	2.7		2.4	23.6	0.1	3.7		23.3	20.1	20.5	1.2		1.1	1.3	1.7	3.1
	1	22.1	23.5	2.8		2.1	23.5	23.1	3.2		23	22.7	22.1	2.6		2.8	2.1	2.1	2.7
	1.6	22	23.4	1.5		2.2	23.8	23.4	1.9		23.9			1.5		2.9	1.8	2.4	3.7
	0.8	22.4		2.5		2	1.6	2	2.6					2.2					3.4
	1.7	22.7		2.3		2.6	22.5		2.9										3.4
	0.7	21.2		1.9		0.4			3.3										3.7
	2.1	22.7		1.5		1.8			3										2.9
	2.3			2		2.4			3.2
	1.1			2.7		2.2			2.8
	1.1			2.6		3
	1.8			3.1		3.9

## Sheet: S12
Trial 1
Time (hours)	Progeny 1													Time (hours)	Progeny 2									Time (hours)	Progeny 3					Time (hours)	WT
0	1262	1369	1352	1406	1434	1070	1472	1119	1112	1157	1554	1605		0	1777	1574	1607	1387	1749	1549	1599	1407		0	1445	1295	1320	1185		0	991	1262	1252	1260	1284	1410	1380	1533	1550	1014	1308	1137
0.999995	1459	1706	1656	1699	1730	1323	1769	1368	1370	1378	1874	1755		0.999995	1922	1605	1725	1905	1938	1792	1935	1915		0.999995	1486	1432	1483	1529		0.999995	1522	1851	2063	2496	2330	2176	2375	2719	2220	2120	2217	1765
2	1397	1561	1551	1560	1623	1289	1563	1367	1332	1345	1731	1527		2	1455	1375	1394	1541	1508	1338	1491	1610		2	1303	1270	1348	1618		2	1461	1608	1704	2079	1905	1755	1895	1969	1739	1918	1674	1602
3	1313	1420	1423	1404	1487	1233	1388	1319	1283	1286	1503	1385		3	1236	1237	1189	1219	1263	1147	1209	1288		3	1202	1171	1273	1641		3	1405	1446	1417	1585	1548	1460	1518	1483	1420	1523	1369	1485
4.00003	1268	1306	1321	1282	1366	1196	1259	1291	1251	1244	1341	1283		4.00003	1101	1143	1090	1045	1128	1050	1050	1114		4.00003	1128	1116	1185	1430		4.00003	1356	1301	1241	1276	1294	1281	1271	1209	1241	1282	1209	1399
5.00003	1232	1211	1257	1200	1249	1180	1156	1255	1228	1216	1215	1206		5.00003	1025	1068	1012	951	1031	1007	963	988		5.00003	1088	1072	1133	1210		5.00003	1322	1198	1131	1100	1141	1141	1119	1030	1128	1132	1125	1304
6.00005	1181	1141	1208	1143	1165	1158	1094	1241	1206	1197	1121	1146		6.00005	980	1042	972	924	969	974	921	937		6.00005	1038	1057	1083	1056		6.00005	1258	1140	1070	986	1034	1060	1025	941	1037	1064	1057	1186
7.00007	1113	1066	1119	1086	1069	1129	1022	1175	1175	1140	1037	1073		7.00007	912	968	937	894	901	942	882	897		7.00007	985	999	1036	956		7.00007	1180	1050	1032	898	962	988	948	879	971	1001	1002	1091
8.00008	1042	988	1026	1013	978	1082	934	1116	1112	1068	943	995		8.00008	846	908	906	880	842	904	849	872		8.00008	932	946	965	888		8.00008	1106	988	977	850	901	919	884	825	917	951	957	999
9.0001	956	901	929	935	875	1019	870	1027	1043	973	854	896		9.0001	816	858	853	851	808	864	805	848		9.0001	894	915	907	827		9.0001	1037	934	927	783	841	872	835	757	854	900	918	914
10.0001	871	817	827	846	774	928	793	928	948	876	767	820		10.0001	772	808	826	819	771	822	780	821		10.0001	851	873	867	780		10.0001	930	870	863	743	784	799	760	707	788	847	858	838
11.0001	795	737	722	772	692	837	724	839	857	779	693	733		11.0001	757	776	797	813	728	787	756	802		11.0001	802	836	801	753		11.0001	852	798	798	671	703	725	693	651	725	784	795	777
12.0001	733	658	634	688	627	751	663	751	773	697	624	666		12.0001	719	773	776	785	705	769	762	775		12.0001	794	805	789	721		12.0001	781	722	728	607	650	668	617	587	646	709	711	722
13.0001	675	622	596	648	587	682	644	697	706	654	601	639		13.0001	745	780	799	799	739	779	786	785		13.0001	808	804	781	718		13.0001	712	681	682	573	612	630	588	564	628	653	655	683
14.0002	654	612	589	632	588	652	652	667	674	645	595	645		14.0002	797	826	834	833	780	811	838	829		14.0002	840	837	798	733		14.0002	708	675	664	601	613	639	618	600	655	661	660	684
15.0001	662	636	631	646	613	657	681	674	664	665	630	672		15.0001	835	863	868	880	830	841	891	848		15.0001	868	866	832	768		15.0001	710	695	678	648	645	670	652	657	695	684	666	692
16.0001	694	676	669	664	660	682	718	688	688	713	664	689		16.0001	878	905	910	899	865	882	931	884		16.0001	900	905	869	825		16.0001	733	717	713	678	683	692	694	699	712	717	682	725
17.0002	714	702	723	703	704	716	765	726	693	754	712	717		17.0002	912	943	946	936	898	912	975	915		17.0002	935	950	913	869		17.0002	755	747	719	700	700	723	716	712	737	727	705	751
18.0002	746	765	794	746	766	761	805	769	731	814	762	762		18.0002	965	978	978	962	939	953	1010	930		18.0002	960	974	938	905		18.0002	785	761	732	734	728	741	736	714	764	764	721	774
19.0002	810	836	860	792	829	808	867	818	787	878	812	807		19.0002	1007	1028	1005	992	959	990	1047	964		19.0002	992	1008	961	936		19.0002	793	785	763	775	718	777	762	752	780	769	739	803
20.0002	876	896	933	854	907	873	926	888	829	959	881	874		20.0002	1056	1063	1038	1030	1011	1026	1078	999		20.0002	1043	1054	1008	985		20.0002	824	797	782	792	762	801	793	760	813	800	767	817
21.0003	954	974	1009	907	993	953	983	963	910	1047	938	911		21.0003	1086	1089	1072	1058	1081	1084	1118	1029		21.0003	1070	1080	1067	1020		21.0003	835	828	802	822	795	817	818	810	829	812	815	838
22.0002	1023	1053	1097	998	1074	1039	1074	1041	1000	1127	990	990		22.0002	1130	1131	1110	1087	1103	1114	1152	1066		22.0002	1119	1116	1098	1045		22.0002	874	879	840	868	829	859	862	847	874	855	844	865
23.0002	1157	1151	1183	1082	1172	1151	1162	1149	1107	1222	1081	1055		23.0002	1173	1150	1144	1123	1161	1167	1177	1115		23.0002	1166	1148	1140	1115		23.0002	907	940	907	920	892	910	921	894	940	915	904	910
24.0003	1251	1261	1268	1195	1272	1261	1242	1231	1214	1310	1161	1142		24.0003	1178	1188	1170	1156	1205	1206	1188	1154		24.0003	1177	1167	1182	1142		24.0003	944	1002	987	983	966	978	993	958	977	963	988	954
25.0003	1351	1336	1338	1278	1319	1358	1312	1312	1304	1368	1226	1192		25.0003	1192	1187	1167	1174	1225	1247	1199	1174		25.0003	1202	1201	1218	1168		25.0003	1014	1079	1067	1059	1047	1055	1077	1096	1076	1029	1065	1022
26.0003	1380	1386	1369	1345	1373	1421	1340	1348	1360	1393	1285	1281		26.0003	1162	1180	1186	1170	1243	1262	1172	1170		26.0003	1190	1214	1212	1164		26.0003	1102	1170	1142	1153	1163	1160	1188	1183	1173	1113	1173	1101
27.0003	1430	1393	1373	1397	1381	1450	1352	1385	1397	1393	1319	1291		27.0003	1155	1161	1168	1169	1221	1232	1160	1180		27.0003	1181	1184	1208	1179		27.0003	1203	1263	1269	1234	1270	1256	1268	1293	1280	1206	1278	1191
28.0003	1430	1397	1374	1426	1365	1450	1348	1376	1419	1373	1301	1300		28.0003	1135	1150	1138	1169	1199	1234	1138	1187		28.0003	1167	1194	1203	1156		28.0003	1361	1384	1378	1350	1389	1376	1399	1416	1387	1318	1407	1295
29.0003	1391	1365	1317	1403	1339	1425	1320	1336	1394	1337	1293	1282		29.0003	1089	1095	1107	1131	1158	1174	1079	1137		29.0003	1145	1148	1114	1134		29.0003	1395	1378	1431	1395	1446	1437	1418	1460	1409	1360	1459	1332
30.0003	1327	1317	1251	1347	1262	1362	1270	1272	1364	1275	1223	1231		30.0003	1045	1039	1064	1082	1111	1129	1036	1111		30.0003	1093	1091	1080	1104		30.0003	1389	1356	1396	1357	1441	1398	1378	1409	1379	1352	1452	1313
31.0004	1239	1226	1172	1271	1199	1298	1185	1203	1281	1191	1179	1172		31.0004	990	992	1007	1042	1056	1059	982	1060		31.0004	1031	1041	1014	1059		31.0004	1320	1323	1342	1310	1377	1339	1311	1338	1303	1329	1391	1290
32.0004	1152	1153	1083	1168	1091	1213	1116	1104	1207	1103	1103	1104		32.0004	952	949	970	1013	987	1014	931	1016		32.0004	968	987	975	1015		32.0004	1234	1235	1268	1242	1274	1247	1227	1221	1180	1248	1313	1244
33.0004	1071	1065	986	1085	1017	1143	1037	1028	1114	1009	1023	1041		33.0004	931	912	925	964	930	951	879	965		33.0004	934	947	905	1002		33.0004	1142	1115	1166	1134	1198	1145	1138	1134	1099	1171	1214	1163
34.0004	976	988	909	997	913	1058	954	969	1034	937	947	973		34.0004	899	858	891	927	892	886	849	926		34.0004	896	899	874	944		34.0004	1048	1040	1098	1055	1079	1060	1050	1054	1017	1082	1130	1093
35.0004	900	908	825	910	851	958	884	873	944	854	889	915		35.0004	884	827	856	896	845	840	820	886		35.0004	866	861	843	920		35.0004	964	966	1020	1011	989	968	979	966	937	1027	1030	1038
36.0004	809	833	768	837	811	861	822	815	863	784	816	847		36.0004	865	804	833	872	811	811	795	844		36.0004	853	840	818	897		36.0004	891	899	945	991	903	915	905	904	888	964	955	971
37.0004	735	756	715	773	751	781	764	745	781	723	775	807		37.0004	841	814	837	854	796	796	788	839		37.0004	834	820	819	860		37.0004	835	851	881	897	837	858	848	853	809	887	871	929
38.0005	706	703	657	693	713	698	727	710	712	672	763	787		38.0005	854	812	821	856	771	768	784	833		38.0005	827	812	821	869		38.0005	778	795	806	843	791	808	804	795	787	870	805	862
39.0004	667	651	638	665	678	632	697	667	665	632	729	787		39.0004	840	823	841	864	785	783	815	824		39.0004	840	790	822	870		39.0004	742	763	752	797	750	779	759	767	752	824	754	813
40.0005	653	632	624	638	668	592	687	655	621	623	733	769		40.0005	847	850	853	845	815	788	836	825		40.0005	836	800	848	863		40.0005	731	738	732	767	713	757	742	750	738	792	720	761
41.0005	660	643	651	623	678	575	700	655	619	642	741	792		41.0005	877	856	886	869	819	816	874	841		41.0005	839	838	872	867		41.0005	730	756	712	764	717	767	747	743	758	796	684	759
42.0005	684	653	689	650	704	591	721	674	629	678	781	813		42.0005	887	884	902	895	848	828	907	861		42.0005	877	848	884	890		42.0005	741	756	720	781	747	764	769	773	776	786	696	774
43.0005	729	692	751	684	743	626	756	716	665	724	822	827		43.0005	903	921	920	894	888	856	950	893		43.0005	884	901	924	886		43.0005	772	788	748	793	764	792	813	793	805	796	730	776
44.0005	762	732	787	733	780	664	788	761	728	777	847	872		44.0005	915	946	949	931	915	902	972	924		44.0005	921	921	943	910		44.0005	821	820	771	806	797	832	826	823	838	811	740	799
45.0005	811	782	833	782	847	715	841	814	772	825	898	912		45.0005	954	989	989	964	944	934	1017	962		45.0005	926	967	976	935		45.0005	832	851	810	844	818	843	865	847	840	837	784	821
46.0006	880	837	894	821	899	777	894	864	820	889	913	950		46.0006	974	1000	1003	994	987	979	1051	980		46.0006	943	993	981	976		46.0006	872	865	828	856	864	887	880	884	895	854	805	840
47.0005	942	897	954	880	954	856	944	929	875	958	964	989		47.0005	999	1015	1042	1010	1039	1035	1080	1008		47.0005	986	1027	1034	992		47.0005	903	905	864	885	892	882	915	914	928	881	854	873
48.0006	1042	975	1011	953	1034	958	1022	985	967	1029	1014	1045		48.0006	1028	1046	1043	1039	1057	1078	1115	1054		48.0006	1033	1064	1046	1025		48.0006	944	960	914	927	943	951	958	976	952	933	909	916
49.0005	1099	1043	1095	1032	1086	1063	1088	1069	1073	1131	1050	1064		49.0005	1082	1069	1068	1069	1092	1126	1147	1072		49.0005	1046	1107	1072	1033		49.0005	977	1011	965	985	993	972	1000	1035	1001	967	981	943
50.0006	1151	1125	1153	1104	1146	1152	1151	1146	1178	1225	1094	1091		50.0006	1089	1098	1097	1089	1119	1167	1145	1105		50.0006	1084	1127	1095	1041		50.0006	1008	1042	1017	1016	1032	1003	1018	1070	1031	986	1026	1009
51.0006	1207	1202	1222	1173	1187	1251	1197	1217	1237	1271	1132	1139		51.0006	1090	1115	1110	1099	1114	1155	1149	1090		51.0006	1106	1136	1099	1078		51.0006	1035	1090	1115	1078	1088	1077	1099	1148	1067	1042	1108	1054
52.0006	1244	1257	1260	1258	1246	1331	1235	1245	1306	1318	1157	1154		52.0006	1085	1098	1105	1114	1143	1177	1172	1105		52.0006	1114	1144	1104	1113		52.0006	1106	1144	1180	1132	1155	1148	1152	1222	1140	1136	1156	1121
53.0006	1257	1293	1273	1303	1259	1369	1245	1253	1337	1296	1164	1158		53.0006	1101	1106	1077	1102	1139	1179	1141	1117		53.0006	1111	1162	1110	1111		53.0006	1163	1196	1263	1180	1196	1184	1190	1243	1183	1184	1218	1154
54.0006	1201	1296	1261	1323	1245	1387	1256	1259	1314	1300	1152	1145		54.0006	1089	1065	1074	1110	1110	1146	1107	1108		54.0006	1094	1106	1089	1099		54.0006	1160	1218	1294	1199	1211	1212	1187	1260	1221	1222	1247	1177
55.0006	1213	1269	1239	1285	1197	1347	1217	1211	1287	1269	1142	1130		55.0006	1082	1045	1055	1066	1097	1117	1049	1058		55.0006	1076	1078	1067	1076		55.0006	1147	1190	1301	1213	1201	1212	1193	1222	1227	1228	1254	1187
56.0007	1166	1224	1186	1250	1151	1297	1162	1174	1219	1199	1111	1098		56.0007	1063	1011	1024	1067	1073	1087	1018	1072		56.0007	1066	1060	1035	1054		56.0007	1132	1165	1258	1170	1173	1175	1138	1157	1174	1186	1228	1142
57.0007	1145	1185	1144	1174	1107	1241	1119	1129	1189	1172	1105	1052		57.0007	1040	1000	1015	1045	1026	1039	988	1034		57.0007	1012	1013	1010	1032		57.0007	1111	1133	1193	1137	1135	1130	1102	1123	1132	1181	1188	1126
58.0007	1081	1139	1075	1126	1059	1180	1065	1085	1139	1099	1033	1010		58.0007	1004	1011	981	1019	1000	1007	965	1006		58.0007	1002	985	1005	1016		58.0007	1052	1053	1140	1092	1055	1075	1060	1081	1074	1106	1145	1073
59.0006	1026	1081	1022	1055	1038	1113	1008	1029	1065	1028	999	998		59.0006	996	974	966	992	974	969	925	999		59.0006	984	954	994	1004		59.0006	1011	1026	1075	1060	1028	1046	1021	1011	1037	1064	1098	1038
60.0007	959	1015	963	1014	988	1037	980	976	1000	966	1000	961		60.0007	974	962	951	958	945	946	902	955		60.0007	956	936	952	990		60.0007	1002	992	1010	1029	991	988	961	965	989	1023	1026	999
61.0007	918	955	911	935	942	965	932	942	941	894	938	945		61.0007	938	925	922	949	936	913	886	933		61.0007	946	904	921	993		61.0007	958	942	986	985	944	972	941	920	948	988	976	990
62.0007	878	886	864	905	899	901	873	894	882	837	923	942		62.0007	951	927	924	927	908	909	887	924		62.0007	918	905	933	947		62.0007	937	926	925	951	920	931	907	900	923	946	931	947
63.0007	855	853	842	868	855	835	855	843	841	797	909	907		63.0007	926	923	908	922	902	869	869	903		63.0007	930	890	932	933		63.0007	915	893	887	912	893	919	903	873	892	880	897	909
64.0008	840	812	838	830	850	775	839	824	797	772	895	893		64.0008	920	940	922	907	895	865	884	901		64.0008	926	881	923	914		64.0008	871	887	830	889	871	883	855	848	869	859	876	885
65.0008	821	777	818	795	826	727	809	809	770	746	865	870		65.0008	909	939	924	902	916	854	892	899		65.0008	920	916	913	928		65.0008	855	875	804	886	858	874	871	838	872	845	840	889
66.0008	814	765	816	801	817	703	814	812	747	743	890	890		66.0008	920	915	936	892	891	859	899	899		66.0008	907	911	907	930		66.0008	886	862	789	869	873	855	886	842	857	832	842	867
67.0008	807	753	805	790	822	693	815	812	750	759	866	895		67.0008	940	947	940	908	936	874	905	915		67.0008	941	888	916	921		67.0008	888	863	784	869	864	842	873	843	871	811	828	860
68.0008	848	766	813	799	835	704	837	853	727	776	884	911		68.0008	949	953	952	905	930	866	938	944		68.0008	937	932	932	926		68.0008	873	846	801	853	887	847	903	870	895	830	822	865
69.0008	886	796	838	823	851	745	867	874	793	835	911	916		69.0008	958	949	942	928	942	910	966	932		69.0008	951	948	936	934		69.0008	869	895	851	876	912	877	925	872	902	857	845	894
70.0008	905	829	870	853	872	765	881	894	811	863	925	943		70.0008	965	969	974	942	950	907	963	958		70.0008	964	952	936	972		70.0008	915	899	840	889	928	894	923	892	954	867	868	916
71.0008	938	842	922	855	895	794	927	935	842	888	928	956		71.0008	976	979	974	969	992	945	975	968		71.0008	989	975	970	959		71.0008	920	900	839	887	915	900	950	889	935	877	854	935
72.0008	960	892	946	918	936	832	953	946	879	925	957	1001		72.0008	986	998	980	982	993	953	981	989		72.0008	984	997	977	956		72.0008	961	949	863	892	957	900	948	924	951	890	897	943
73.0008	983	916	982	943	957	877	996	980	914	984	980	1012		73.0008	982	1006	989	970	992	993	1022	1009		73.0008	995	1006	988	996		73.0008	960	926	892	931	962	959	956	929	957	922	931	974
74.0009	1018	961	1003	963	1002	911	1020	992	961	1008	1008	1032		74.0009	1012	1019	1004	990	1009	1010	1047	1020		74.0009	1020	1009	1002	971		74.0009	982	991	944	948	993	977	973	972	982	968	935	985
75.0009	1034	1004	1034	989	1055	980	1048	1035	1013	1061	1027	1051		75.0009	1027	1006	1054	1018	1031	1026	1067	1021		75.0009	1017	1015	1028	1006		75.0009	1012	998	996	963	1008	1023	1008	1015	1011	973	970	1010
76.0009	1076	1037	1059	1015	1048	1034	1080	1048	1072	1100	1046	1086		76.0009	1018	1028	1038	1037	1025	1056	1050	1032		76.0009	1024	1029	1042	1014		76.0009	1016	1023	1034	1000	1033	1050	1036	1027	1040	1035	1002	1038
77.0009	1094	1088	1102	1055	1096	1087	1092	1106	1115	1121	1056	1090		77.0009	1039	1042	1038	1040	1019	1085	1077	1022		77.0009	1030	1018	1051	1040		77.0009	1045	1045	1066	1038	1047	1080	1039	1036	1039	1054	1033	1059
78.0009	1125	1139	1131	1108	1114	1136	1106	1117	1123	1159	1118	1087		78.0009	1045	1044	1044	1062	1042	1074	1066	1031		78.0009	1042	1032	1068	1049		78.0009	1052	1077	1119	1066	1052	1088	1062	1080	1072	1122	1088	1078
79.0009	1109	1175	1148	1115	1115	1211	1131	1116	1165	1180	1112	1069		79.0009	1016	1003	1046	1080	1035	1080	1050	1026		79.0009	1054	1051	1048	1053		79.0009	1069	1097	1157	1091	1059	1089	1086	1101	1089	1119	1116	1080
80.0009	1085	1172	1162	1142	1139	1213	1138	1129	1187	1167	1128	1055		80.0009	1049	1059	1031	1066	1054	1094	1034	1047		80.0009	1045	1037	1035	1061		80.0009	1040	1103	1198	1098	1082	1103	1074	1125	1066	1125	1142	1070
81.001	1090	1166	1143	1151	1121	1245	1128	1125	1177	1171	1106	1019		81.001	1046	1036	1036	1043	1023	1093	1021	1055		81.001	1056	1049	1044	1028		81.001	1055	1097	1212	1077	1059	1112	1057	1121	1067	1142	1145	1052
82.001	1067	1165	1125	1144	1111	1228	1091	1102	1173	1143	1086	1019		82.001	1033	1037	1045	1048	1017	1059	999	1026		82.001	1024	1032	1014	1020		82.001	1044	1091	1227	1066	1057	1108	1066	1120	1048	1102	1120	1068
83.001	1031	1113	1111	1123	1075	1183	1079	1082	1152	1123	1069	990		83.001	1034	1019	1028	1045	1001	1045	995	998		83.001	1011	1024	1009	1043		83.001	1062	1073	1175	1110	1066	1074	1070	1112	1049	1082	1114	1066
84.001	1022	1109	1074	1088	1040	1170	1036	1061	1094	1075	1052	977		84.001	1001	1027	1001	1017	976	1027	992	1001		84.001	1019	1038	1016	1018		84.001	1053	1047	1136	1112	1050	1079	1050	1084	1018	1070	1104	1066
85.001	1013	1058	1020	1085	1031	1128	1016	1046	1061	1047	1036	941		85.001	996	988	1007	1006	1009	1000	974	1000		85.001	997	993	1010	1000		85.001	1051	1036	1067	1082	1011	1027	1034	1077	996	1049	1056	1000
86.001	993	1020	1018	1046	997	1066	983	997	1046	1000	1014	905		86.001	993	998	994	978	1000	1014	990	989		86.001	974	996	986	999		86.001	1017	1019	1027	1050	1028	994	991	1042	989	1044	1039	1036
87.001	971	989	981	1036	965	1008	966	973	988	967	979	911		87.001	980	961	980	975	997	989	964	982		87.001	980	982	1006	997		87.001	1004	1011	988	1043	999	1018	1008	1036	979	970	1012	1011
88.001	945	961	949	979	952	985	927	958	976	947	974	894		88.001	967	993	984	996	978	963	974	996		88.001	957	967	976	1002		88.001	1013	976	969	1027	980	1016	976	969	994	951	977	980
89.0011	938	920	929	953	928	942	917	935	927	909	954	934		89.0011	972	987	969	979	985	955	951	996		89.0011	959	943	964	988		89.0011	984	941	954	997	963	978	971	955	990	916	960	969
90.0011	919	907	902	917	926	904	916	929	917	888	921	985		90.0011	988	960	957	968	971	956	978	974		90.0011	944	962	972	982		90.0011	944	966	916	950	967	964	972	961	982	890	925	995
91.0011	936	927	899	917	910	861	909	915	891	856	937	989		91.0011	947	948	956	965	960	908	966	989		91.0011	950	934	947	966		91.0011	957	948	873	935	974	933	969	914	969	848	894	954
92.0011	929	918	888	907	915	833	891	924	873	852	922	1012		92.0011	945	944	950	949	994	935	958	951		92.0011	947	935	933	985		92.0011	963	929	861	944	937	935	916	914	937	842	894	951
93.0011	923	901	898	885	905	815	913	890	872	851	931	1018		93.0011	951	947	962	947	956	923	980	950		93.0011	946	978	947	951		93.0011	939	901	855	932	911	920	930	916	939	810	908	955
94.0011	922	912	901	902	896	793	901	909	869	841	937	1006		94.0011	951	950	968	920	956	922	962	962		94.0011	951	956	957	964		94.0011	957	942	853	924	920	921	969	909	947	810	902	938
95.0011	961	917	908	894	972	807	903	924	881	869	936	1018		95.0011	982	963	960	940	950	931	972	952		95.0011	986	978	927	965		95.0011	942	874	867	923	941	929	941	914	935	809	903	904
96.0011	945	921	926	892	959	817	930	910	884	891	960	1024		96.0011	955	980	971	965	947	920	979	959		96.0011	965	986	951	981		96.0011	976	900	856	947	947	906	948	893	986	784	907	947
97.0011	965	926	938	914	976	864	962	921	911	884	962	1012		97.0011	1000	988	963	966	946	973	953	973		97.0011	956	1001	957	985		97.0011	933	903	857	942	941	947	961	927	959	798	937	945
98.0012	964	948	976	930	970	911	985	974	960	962	972	1026		98.0012	968	1028	991	961	994	984	986	975		98.0012	985	1014	950	974		98.0012	982	890	900	950	982	931	967	956	937	792	961	952
99.0012	1006	978	972	949	1001	929	1009	1005	978	1021	1005	1040		99.0012	984	1024	1003	981	1025	1001	987	966		99.0012	986	998	944	978		99.0012	971	912	906	962	1006	959	965	958	914	859	969	986
100.001	1019	964	1005	964	1015	957	1021	1003	984	1049	1015	1031		100.001	1007	1017	989	988	1004	977	996	982		100.001	978	1010	949	979		100.001	975	908	905	962	1004	965	1010	981	912	1143	974	955
101.001	1019	988	1026	988	1034	995	1041	1016	1014	1045	1006	1036		101.001	1015	1012	1011	1000	1034	1024	1000	997		101.001	1001	991	972	1001		101.001	1000	889	964	973	998	1001	974	1000	923	1233	1019	983
102.001	1050	1011	1052	1007	1035	1007	1051	1068	1032	1061	1038	1040		102.001	1023	1013	1019	1011	1033	1049	986	999		102.001	1012	989	1019	989		102.001	990	924	1070	994	1005	1016	1006	1048	918	1183	1006	976
103.001	1047	1018	1060	1033	1048	1034	1070	1054	1076	1102	1042	1046		103.001	1040	996	997	993	1030	1048	1020	1011		103.001	1016	998	1046	1007		103.001	998	880	1109	1013	1018	1031	1008	1044	916	1193	1048	1033
104.001	1050	1045	1088	1055	1052	1094	1078	1062	1084	1096	1044	1035		104.001	1032	1022	998	1024	1030	1048	1020	994		104.001	1044	987	1052	987		104.001	1032	912	1139	1028	1046	1035	1038	1045	898	1164	1058	1024
105.001	1049	1054	1080	1064	1067	1111	1085	1050	1079	1124	1044	1042		105.001	1029	1026	1030	1016	1025	1038	1002	1015		105.001	1040	1005	1098	976		105.001	1002	1074	1131	1038	1020	1035	1027	1068	913	1161	1049	1022
106.001	1055	1080	1090	1079	1069	1147	1085	1046	1092	1118	1044	1038		106.001	1022	1014	1028	1060	1018	1058	1002	1004		106.001	1047	999	1061	988		106.001	1021	1191	1140	1047	1042	1054	1029	1061	890	1130	1077	1026
107.001	1022	1076	1099	1106	1053	1152	1069	1046	1087	1098	1054	1029		107.001	1022	1026	1017	1024	1041	1041	986	990		107.001	1041	1021	1045	991		107.001	1026	1207	1112	1050	1059	1050	1031	1042	968	1160	1047	1031
108.001	1020	1090	1071	1072	1038	1163	1059	1034	1069	1095	1058	1024		108.001	1049	989	1020	1019	1026	1039	973	996		108.001	1037	1012	1071	981		108.001	1041	1216	1119	1043	1041	1038	1026	1064	1067	1123	1085	1033
109.001	1005	1067	1064	1058	1016	1137	1027	1013	1067	1063	1029	994		109.001	1043	1012	1019	1021	1019	1004	988	1011		109.001	1002	1000	1044	1009		109.001	1048	1165	1088	1055	1030	1067	1006	1047	1239	1096	1055	1036
110.001	978	1077	1033	1010	989	1105	1015	989	1025	1034	1018	998		110.001	1016	984	983	1037	996	1020	1010	974		110.001	1002	1014	1011	1029		110.001	1021	1142	1075	1034	1013	1049	1002	1010	1280	1092	1049	1021
111.001	976	1073	1044	1025	976	1096	990	967	1038	1030	1022	988		111.001	1025	1032	1014	1059	1000	1021	1036	986		111.001	1004	1028	1015	992		111.001	1031	1138	1072	1032	1032	1054	1008	1023	1244	1058	1051	1037
112.001	974	1072	1016	1001	957	1061	980	947	1007	1009	1023	982		112.001	998	1013	990	1029	997	992	1035	990		112.001	1002	1012	1031	1013		112.001	1037	1082	1058	1034	1046	1042	1002	1010	1183	1033	1029	1027
113.001	969	1028	1006	963	932	1038	954	922	995	983	1007	975		113.001	999	1013	1010	1035	985	990	1033	1006		113.001	994	1008	987	1011		113.001	1030	1065	1003	1025	1023	1018	997	1023	1142	1005	1032	1022
114.001	980	1012	981	952	907	1014	921	929	988	955	989	957		114.001	1003	989	1010	1016	979	986	1017	1020		114.001	1031	991	1002	1017		114.001	1026	1022	994	1020	1016	1019	989	1008	1075	1002	993	1014
115.001	996	1000	970	932	891	984	922	973	958	955	980	957		115.001	996	976	1011	1019	997	1006	994	1034		115.001	1012	981	989	1001		115.001	1027	1014	975	1005	996	1004	987	995	1050	954	986	1017
														116.001	973	980	998	982	967	982	997	1019		116.001	1009	953	946	1025		116.001	1002	1001	961	1005	990	1005	977	1014	1014	961	989	996
														117.001	966	985	995	981	963	981	994	1011		117.001	1007	969	956	1019		117.001	976	952	931	986	975	996	985	981	973	942	948	999
														118.001	997	995	978	975	948	943	1018	1022		118.001	976	974	976	1030		118.001	1004	934	923	987	979	953	1002	984	941	935	968	970
														119.001	971	976	986	963	981	963	1006	1014		119.001	980	979	995	1009		119.001	975	918	920	958	964	932	1008	958	931	944	951	986
														120.001	978	971	965	965	959	969	981	973		120.001	995	1006	973	1002		120.001	948	944	912	964	953	955	998	973	907	894	938	959
Trial 2																																			Trial 3
Time (hours)	Progeny 1												Progeny 2						Progeny 3					WT											Time (hours)	Progeny 1				Progeny 2			Progeny 3			WT
0	1038	870	1156	870	829	876	1337	926	1007	983	843	903	970	791	1229	1158	913	1225	1105	1024	1192	1224	857	1319	901	1163	1233	1207	1085	857	974	1018	961		0	1422	1261	1211	1215	1229	1243	1055	1212	1236	1196	1144	1120	1011	1134
1.00001	1523	1282	1627	1262	1229	1284	1846	1339	1469	1473	1233	1240	1402	1110	1741	1664	1380	2003	1668	1432	1828	1923	1329	2039	1514	1912	2197	2009	1759	1499	1722	1622	1694		1.00009	2086	1945	1796	1771	1960	2121	1591	1739	1837	1747	1901	2057	1564	1800
2.00003	1652	1393	1708	1351	1314	1387	1863	1417	1587	1583	1328	1307	1348	1185	1755	1796	1419	1702	1724	1545	1680	1679	1367	1650	1473	1637	1833	1761	1573	1503	1646	1520	1723		2.00004	1968	1847	1705	1685	1694	1870	1437	1603	1689	1769	1913	2025	1477	1954
3.00003	1565	1401	1652	1364	1312	1395	1750	1430	1528	1495	1301	1285	1274	1204	1576	1635	1345	1308	1503	1490	1444	1325	1333	1435	1423	1440	1478	1502	1423	1472	1507	1421	1610		3.00009	1663	1651	1563	1576	1304	1543	1367	1536	1501	1734	1886	1864	1512	2138
4.00005	1425	1358	1554	1352	1295	1360	1515	1384	1402	1394	1272	1259	1217	1174	1293	1338	1237	1060	1218	1265	1197	1117	1260	1300	1384	1269	1268	1310	1318	1416	1371	1318	1479		4.00008	1405	1424	1384	1452	1036	1214	1298	1479	1280	1477	1689	1544	1567	2001
5.00006	1297	1294	1437	1311	1267	1289	1271	1293	1272	1272	1243	1242	1178	1099	1072	1109	1174	950	1026	1084	1026	997	1200	1195	1315	1135	1127	1184	1230	1337	1260	1237	1343		5.00012	1204	1202	1189	1317	901	997	1205	1345	1072	1160	1369	1229	1485	1502
6.00006	1195	1212	1279	1242	1223	1213	1078	1199	1162	1190	1208	1219	1112	1050	968	995	1102	911	949	988	938	951	1167	1117	1233	1042	1050	1099	1153	1236	1172	1184	1226		6.00012	1059	1024	1036	1167	831	854	1086	1170	950	964	1099	1016	1293	1101
7.00006	1108	1134	1140	1157	1151	1151	942	1109	1074	1105	1168	1164	1078	1025	901	936	1053	887	907	954	909	925	1129	1030	1147	995	980	1023	1082	1152	1108	1121	1112		7.00014	940	904	933	1020	785	786	972	1004	857	848	927	867	1099	860
8.00009	1035	1060	1004	1078	1072	1094	845	1029	1006	1023	1117	1111	1032	1000	863	885	1006	869	887	924	882	902	1061	962	1081	958	912	955	1021	1083	1024	1061	1016		8.00008	842	804	845	893	772	742	884	875	799	796	822	780	965	748
9.0001	958	1005	886	1004	998	1028	769	961	946	943	1065	1071	966	981	824	843	970	841	874	910	856	867	998	901	1016	925	853	895	964	1006	955	1004	922		9.0001	759	742	773	793	757	722	835	774	770	747	757	731	870	670
10.0001	894	949	783	932	936	961	707	897	886	888	996	1016	919	968	789	800	930	831	855	883	833	846	950	836	937	903	797	824	897	939	881	923	845		10.0001	686	701	727	718	758	701	790	701	742	720	701	695	786	615
11.0001	813	889	699	867	876	908	654	846	832	822	936	952	869	931	758	770	888	811	839	860	808	818	892	752	866	878	741	761	815	847	815	864	767		11.0002	620	665	676	666	764	696	768	656	737	690	655	654	746	567
12.0001	755	833	633	810	836	840	618	802	779	769	875	896	829	925	724	741	843	796	812	846	786	804	860	684	801	835	669	692	746	775	749	778	682		12.0002	565	643	642	624	775	695	745	624	731	683	599	620	700	525
13.0001	701	759	596	751	788	758	602	749	717	714	806	836	783	897	711	716	792	787	798	818	773	781	807	629	727	770	638	646	692	708	687	707	615		13.0002	550	642	639	615	803	711	757	625	761	682	564	588	643	491
14.0002	678	722	589	713	756	715	615	720	687	696	763	792	802	882	721	749	765	832	820	823	800	816	807	640	715	744	644	655	681	695	673	689	612		14.0002	567	668	660	641	877	777	785	667	825	721	568	602	613	475
15.0002	673	701	597	705	752	697	646	711	676	685	749	774	825	876	753	782	772	862	845	835	835	846	823	652	721	732	679	671	704	709	681	692	648		15.0002	603	716	709	682	953	847	823	714	886	782	595	638	607	497
16.0002	680	710	629	719	766	709	694	735	682	708	752	776	841	904	800	822	785	895	889	870	879	879	845	692	746	726	715	708	728	736	723	713	690		16.0002	670	771	762	735	1029	905	868	788	936	846	639	679	627	548
17.0002	716	736	677	753	784	738	753	765	708	739	776	799	875	935	841	864	812	933	912	900	920	898	874	729	771	749	741	737	754	759	753	734	739		17.0002	736	830	843	801	1078	977	917	861	1004	910	691	729	667	616
18.0002	749	775	722	797	823	776	806	806	744	781	797	823	897	966	878	902	845	963	935	941	956	937	901	745	794	770	766	761	787	775	772	751	758		18.0002	808	889	918	876	1128	1029	970	933	1047	967	735	774	711	678
19.0002	786	817	775	850	873	813	859	858	793	829	829	842	933	994	922	920	872	991	947	962	973	962	938	770	809	788	792	780	808	789	787	790	777		19.0003	864	931	974	936	1148	1062	1021	1005	1061	1013	752	795	731	711
20.0002	823	865	839	891	914	847	911	896	847	874	863	868	966	1023	969	954	894	1007	961	979	994	969	964	778	822	809	809	797	816	819	810	799	808		20.0003	936	977	1051	1018	1186	1107	1062	1060	1097	1054	795	829	787	759
21.0002	865	913	906	947	960	896	970	945	889	921	909	913	1000	1052	1014	972	949	1035	972	994	1014	976	981	816	845	814	825	817	841	830	829	831	827		21.0003	1002	1031	1107	1075	1203	1123	1088	1116	1105	1081	815	856	821	800
22.0003	921	960	956	1005	1008	936	1036	1002	939	974	958	948	1038	1088	1059	1015	998	1036	989	1019	1014	1010	1010	848	872	852	871	857	869	863	856	858	853		22.0003	1080	1072	1163	1131	1220	1147	1115	1172	1125	1111	871	894	866	857
23.0003	987	1032	1036	1066	1061	999	1092	1048	1010	1038	1012	976	1069	1108	1135	1051	1046	1067	1017	1035	1042	1050	1040	888	899	893	927	904	927	904	911	910	901		23.0003	1155	1126	1208	1186	1213	1154	1136	1203	1122	1135	917	950	916	936
24.0003	1064	1098	1092	1131	1119	1058	1158	1105	1080	1102	1074	1016	1127	1148	1187	1102	1100	1098	1048	1063	1083	1080	1074	953	959	952	990	971	973	967	954	973	975		24.0003	1220	1156	1254	1230	1215	1158	1151	1242	1121	1156	988	992	983	999
25.0003	1133	1174	1156	1192	1176	1140	1208	1173	1139	1168	1129	1083	1164	1163	1222	1143	1143	1125	1084	1094	1131	1131	1131	1046	1025	1034	1073	1046	1050	1056	1029	1052	1044		25.0003	1269	1178	1287	1266	1187	1148	1167	1254	1109	1169	1093	1061	1068	1108
26.0003	1198	1245	1209	1252	1223	1227	1274	1231	1222	1230	1204	1135	1190	1188	1264	1184	1212	1135	1118	1130	1146	1178	1171	1153	1111	1095	1186	1158	1144	1152	1149	1147	1140		26.0004	1296	1213	1308	1284	1164	1139	1167	1245	1093	1164	1213	1151	1184	1225
27.0003	1269	1293	1245	1290	1255	1298	1271	1268	1291	1288	1253	1192	1207	1196	1269	1222	1234	1143	1165	1153	1181	1194	1189	1278	1213	1182	1266	1257	1246	1250	1249	1262	1256		27.0003	1296	1213	1299	1286	1104	1122	1158	1218	1084	1164	1296	1214	1272	1324
28.0003	1296	1310	1270	1303	1262	1320	1278	1290	1328	1310	1280	1227	1195	1196	1270	1231	1255	1129	1168	1192	1174	1198	1199	1394	1319	1257	1373	1358	1342	1335	1331	1338	1363		28.0004	1271	1207	1265	1235	1055	1094	1135	1171	1058	1155	1368	1267	1364	1389
29.0004	1272	1306	1249	1281	1237	1313	1252	1279	1330	1300	1281	1247	1175	1158	1222	1212	1251	1109	1173	1184	1181	1173	1196	1484	1381	1272	1416	1417	1399	1383	1393	1412	1414		29.0004	1232	1192	1222	1200	1005	1060	1100	1128	1016	1132	1410	1300	1420	1463
30.0003	1266	1275	1218	1261	1214	1292	1200	1250	1311	1262	1269	1232	1139	1124	1171	1180	1222	1041	1153	1162	1145	1138	1155	1501	1359	1263	1398	1416	1401	1374	1402	1414	1370		30.0004	1199	1162	1173	1113	954	1029	1069	1060	973	1098	1374	1290	1428	1466
31.0004	1238	1259	1187	1232	1202	1278	1170	1239	1285	1235	1262	1227	1100	1097	1150	1137	1209	1071	1127	1145	1116	1101	1116	1463	1346	1254	1375	1391	1380	1348	1380	1399	1357		31.0004	1140	1118	1103	1049	909	993	1023	988	965	1047	1294	1263	1399	1407
32.0004	1194	1219	1132	1188	1170	1234	1103	1194	1249	1183	1214	1189	1058	1045	1095	1102	1166	1074	1090	1103	1087	1073	1046	1362	1227	1199	1289	1300	1280	1252	1271	1310	1229		32.0004	1076	1075	1047	1003	880	962	994	951	954	1011	1230	1216	1340	1352
33.0004	1132	1170	1068	1130	1127	1174	1026	1144	1194	1135	1155	1129	1016	1009	1039	1035	1119	1056	1070	1067	1032	1030	997	1231	1134	1123	1181	1201	1194	1142	1167	1201	1127		33.0005	1020	1008	991	947	843	937	953	908	913	984	1142	1179	1275	1248
34.0004	1052	1118	1003	1072	1072	1117	972	1086	1110	1078	1097	1088	977	960	979	966	1070	1025	1031	1023	983	985	957	1111	1041	1082	1074	1086	1099	1053	1069	1112	1049		34.0004	949	979	929	880	822	914	931	865	914	927	1054	1140	1217	1149
35.0004	992	1048	934	1011	1021	1049	898	1030	1045	1003	1035	1013	943	926	933	923	1005	975	981	985	945	944	905	993	969	1033	992	1005	995	973	979	1010	968		35.0005	891	932	868	833	804	882	913	823	890	899	1000	1032	1135	1066
36.0004	933	988	880	957	966	977	846	966	957	937	981	951	906	890	887	885	969	935	941	963	896	902	888	899	890	996	914	917	908	920	912	957	900		36.0005	824	897	815	805	784	869	886	801	867	849	919	1023	1060	979
37.0004	872	935	827	893	919	922	787	915	892	877	916	899	877	865	838	846	908	916	915	919	862	864	842	832	852	932	858	850	865	871	839	895	840		37.0005	776	861	776	751	787	858	873	772	864	830	855	985	982	883
38.0004	822	877	778	847	873	852	762	864	833	825	853	842	852	833	797	827	885	880	880	882	845	851	819	767	806	904	812	819	806	823	795	841	801		38.0005	748	833	731	743	806	849	859	766	872	815	810	922	896	817
39.0005	773	815	752	796	833	777	730	807	762	785	794	801	853	819	780	801	829	869	858	849	822	822	803	712	775	864	780	759	765	784	769	791	780		39.0005	722	811	710	750	834	857	854	765	865	801	774	870	801	735
40.0005	732	751	733	748	779	723	742	761	701	734	742	762	841	808	761	787	779	844	833	834	807	830	785	691	751	833	753	733	730	763	754	755	758		40.0005	711	788	707	764	853	861	859	798	874	820	750	828	732	688
41.0005	708	701	731	706	750	685	726	721	679	707	710	743	831	805	775	787	772	839	807	817	805	828	810	678	734	813	740	717	714	748	741	742	761		41.0005	725	797	729	791	886	895	881	819	912	839	734	798	694	685
42.0005	714	685	740	703	739	671	756	708	675	700	695	752	834	813	785	804	769	854	827	825	822	839	831	698	767	798	756	729	739	739	763	742	786		42.0005	753	817	757	828	932	928	913	859	940	874	775	779	693	686
43.0005	723	684	763	715	749	685	783	717	695	721	713	769	872	834	815	818	774	869	853	841	839	877	860	740	803	812	787	755	767	793	779	741	821		43.0006	791	848	807	872	964	963	933	889	962	888	792	796	701	720
44.0005	723	704	803	738	772	700	816	726	726	744	730	819	881	864	854	849	801	883	883	857	870	881	898	777	828	839	835	805	798	788	818	780	862		44.0005	840	875	862	907	994	981	954	927	999	941	817	805	735	743
45.0005	783	729	828	784	792	741	865	756	771	778	767	822	917	894	878	877	826	895	905	877	898	918	919	838	872	871	862	831	839	820	839	808	909		45.0006	897	895	917	961	1027	1006	982	977	1012	956	844	818	773	779
46.0005	820	757	868	818	825	779	898	794	819	826	803	872	953	923	900	902	855	919	931	908	922	935	936	848	901	902	870	854	876	838	883	837	922		46.0006	961	941	977	1012	1043	1035	1022	1023	1036	997	883	841	826	801
47.0006	861	795	888	863	863	819	955	840	867	872	845	896	956	940	944	924	871	963	940	923	961	956	970	900	930	938	907	899	904	881	902	854	924		47.0006	963	969	1024	1016	1052	1069	1047	1039	1058	1030	900	855	864	851
48.0005	896	852	942	911	911	866	989	871	922	902	880	928	989	974	981	956	895	988	968	947	980	958	975	926	951	961	925	924	960	918	940	900	951		48.0006	1026	1008	1066	1064	1066	1084	1070	1068	1078	1057	942	878	886	916
49.0006	962	921	978	982	982	924	1041	935	985	986	956	961	1007	1009	1025	1008	979	1028	1009	984	1008	1011	1000	987	1001	984	978	991	1000	958	983	941	998		49.0006	1064	1055	1114	1097	1089	1085	1095	1098	1093	1091	983	895	943	976
50.0006	1026	988	1042	1028	1038	987	1072	982	1038	1018	998	1020	1014	1028	1063	1029	1037	1054	1032	1010	1044	1029	1014	1023	1017	1022	1004	1011	1033	1003	1019	980	991		50.0006	1101	1099	1160	1128	1086	1109	1113	1124	1092	1101	1030	1004	1022	1029
51.0006	1078	1067	1062	1099	1088	1055	1116	1047	1096	1080	1066	1040	1044	1059	1088	1063	1104	1086	1043	1042	1059	1044	1027	1054	1059	1036	1041	1056	1056	1035	1050	1026	1045		51.0007	1133	1133	1203	1156	1090	1117	1142	1157	1095	1115	1086	1083	1109	1105
52.0006	1149	1144	1098	1150	1138	1134	1150	1115	1168	1140	1138	1048	1088	1085	1119	1080	1172	1114	1062	1070	1080	1067	1078	1119	1099	1054	1099	1109	1102	1093	1077	1059	1074		52.0007	1160	1148	1225	1173	1059	1124	1157	1168	1097	1135	1153	1160	1220	1179
53.0007	1192	1219	1124	1210	1183	1214	1152	1187	1226	1195	1189	1086	1077	1089	1129	1123	1195	1129	1079	1087	1089	1090	1063	1184	1118	1074	1137	1160	1141	1150	1153	1100	1088		53.0007	1169	1161	1212	1159	1049	1108	1144	1161	1076	1136	1172	1215	1315	1225
54.0007	1205	1263	1135	1235	1215	1274	1147	1224	1250	1237	1222	1117	1083	1112	1134	1148	1211	1142	1103	1108	1113	1079	1082	1210	1155	1104	1152	1179	1166	1170	1159	1147	1104		54.0006	1156	1159	1193	1122	1032	1085	1139	1144	1071	1128	1196	1268	1351	1266
55.0006	1194	1264	1120	1228	1221	1302	1127	1242	1238	1213	1230	1121	1093	1110	1143	1124	1233	1141	1121	1101	1081	1085	1072	1242	1173	1129	1165	1188	1191	1169	1168	1149	1126		55.0007	1108	1134	1136	1087	1020	1062	1112	1113	1056	1082	1195	1277	1312	1279
56.0007	1169	1249	1132	1196	1191	1275	1101	1235	1210	1188	1209	1130	1082	1096	1130	1121	1212	1110	1107	1108	1078	1078	1072	1222	1153	1126	1153	1183	1156	1143	1132	1157	1085		56.0007	1108	1110	1114	1049	1011	1055	1095	1089	1027	1076	1180	1265	1316	1315
57.0007	1126	1233	1088	1162	1185	1246	1070	1199	1187	1151	1177	1091	1071	1079	1106	1094	1191	1095	1079	1096	1072	1059	1049	1169	1118	1106	1128	1155	1145	1141	1126	1131	1066		57.0007	1092	1081	1078	1018	988	1015	1058	1027	1009	1056	1149	1232	1284	1249
58.0007	1080	1183	1057	1134	1142	1211	1036	1160	1139	1114	1147	1066	1067	1050	1069	1083	1169	1073	1086	1074	1043	1042	1021	1165	1074	1049	1094	1094	1097	1096	1082	1086	1052		58.0008	1059	1060	1045	964	975	990	1030	1009	987	1030	1083	1197	1215	1207
59.0007	1028	1135	1042	1093	1114	1165	1004	1118	1095	1068	1104	1044	1035	1023	1035	1064	1120	1055	1037	1037	1021	1013	1015	1097	1039	1044	1062	1031	1031	1057	1030	1068	1017		59.0008	1029	1027	996	940	959	985	977	977	962	997	1056	1145	1180	1133
60.0008	1008	1087	1007	1044	1069	1117	976	1093	1068	1015	1039	996	1001	999	1005	1025	1091	1011	1032	1015	1003	998	984	1026	998	1027	1006	990	1006	1025	1013	1041	992		60.0007	991	989	953	919	935	956	949	952	942	960	1030	1108	1101	1090
61.0007	973	1034	967	1000	1026	1068	942	1052	1022	984	1008	986	1001	951	975	985	1029	995	995	983	976	976	960	980	952	1006	989	962	966	967	991	1017	967		61.0008	948	964	909	900	918	926	912	921	917	945	986	1051	1040	998
62.0007	942	988	945	951	977	1006	926	1001	977	937	975	959	987	939	954	973	988	958	984	976	968	953	945	919	945	972	955	943	956	943	973	973	945		62.0007	910	923	871	889	924	910	884	900	906	906	956	999	973	953
63.0007	909	937	938	913	937	960	908	955	939	882	916	932	959	1011	909	947	916	940	964	948	931	958	933	900	905	967	936	908	931	916	930	961	924		63.0008	881	896	838	877	912	917	865	861	899	873	912	952	893	888
64.0008	885	895	908	871	894	910	891	902	883	862	884	904	958	989	897	901	902	918	946	907	922	947	925	869	880	935	914	889	895	898	917	930	935		64.0008	865	865	817	866	930	904	860	843	887	852	885	894	819	835
65.0007	856	853	901	832	840	852	877	861	861	827	840	898	926	952	871	910	857	887	905	889	916	916	907	860	855	909	898	862	874	891	882	906	900		65.0008	865	845	792	870	932	896	844	862	883	847	877	852	744	793
66.0008	862	803	899	809	812	825	874	827	837	816	809	897	917	929	858	907	842	883	882	892	892	915	883	847	852	885	894	857	860	898	870	893	904		66.0008	867	835	800	872	926	905	851	853	899	858	844	797	676	752
67.0008	849	763	895	779	776	782	879	795	811	809	804	897	913	898	855	881	821	897	890	885	913	913	898	846	849	882	864	853	847	860	879	871	905		67.0008	877	839	795	873	924	914	869	878	900	864	857	759	633	745
68.0008	869	745	887	768	799	743	896	767	810	797	798	912	901	893	876	893	792	878	880	887	899	907	922	841	851	889	872	845	856	863	884	843	904		68.0009	879	845	807	913	952	931	881	899	896	870	851	755	637	749
69.0008	880	744	901	791	798	748	904	772	817	801	802	921	883	888	876	888	796	880	903	882	899	909	922	867	901	900	874	868	864	864	890	853	919		69.0009	910	848	839	923	957	938	902	929	867	889	859	756	642	753
70.0008	888	760	938	805	803	767	931	762	848	850	812	935	935	893	899	920	787	897	889	883	924	930	926	887	911	903	882	906	881	899	913	871	932		70.0009	930	860	859	957	971	950	929	947	949	921	876	777	676	789
71.0008	902	780	947	821	813	797	950	807	872	852	836	922	964	908	919	924	817	908	916	900	942	929	946	926	924	917	915	901	896	913	910	900	971		71.0009	958	916	905	962	999	949	953	960	1011	939	894	809	714	809
72.0008	935	820	959	855	832	833	982	828	902	897	854	951	963	912	923	933	843	941	928	938	953	951	974	934	973	948	911	915	897	919	941	927	961		72.0009	977	923	925	980	978	956	984	986	1037	970	927	850	757	854
73.0009	941	850	983	888	875	854	995	861	938	920	886	971	975	939	957	955	844	942	941	925	939	959	975	942	986	947	932	934	932	937	947	932	967		73.0009	997	966	956	1013	994	955	1014	1009	1042	990	945	897	794	892
74.0009	957	871	993	922	897	874	1016	887	960	947	917	981	1006	949	987	958	891	964	952	943	973	957	983	975	1010	988	958	975	959	956	966	951	977		74.0009	1025	988	984	1023	999	975	1026	1027	1051	1012	971	915	856	937
75.0009	960	905	997	957	936	920	1031	933	994	971	948	994	1003	953	987	982	943	1006	950	962	999	991	1006	973	1017	995	978	1007	981	988	980	970	1011		75.0009	1036	1008	1009	1026	1007	971	1038	1041	1045	1026	984	957	910	964
76.0009	1001	959	1020	985	976	960	1038	966	1019	991	953	1021	1013	977	1032	993	990	1013	988	976	1002	1006	1013	1009	1029	1011	997	1025	1018	1006	1015	970	1005		76.001	1042	1025	1029	1038	1014	973	1070	1068	1064	1074	1022	1024	991	1034
77.0009	1022	1010	1038	1044	1015	998	1053	1009	1060	1032	994	1022	1016	1018	1048	1016	1057	1046	1016	991	1023	1017	1021	1010	1055	1019	1036	1054	1024	1029	1045	1021	989		77.001	1054	1039	1079	1063	1014	984	1071	1070	1053	1067	1045	1071	1096	1117
78.0009	1042	1071	1060	1074	1069	1067	1062	1059	1103	1067	1057	1039	1026	1043	1062	1035	1089	1042	1024	1031	1051	1025	1037	1040	1076	1028	1037	1054	1051	1044	1079	1066	1005		78.001	1055	1060	1108	1068	1020	993	1077	1075	1067	1089	1075	1129	1158	1155
79.0009	1073	1131	1048	1104	1124	1143	1070	1117	1142	1075	1106	1055	1034	1091	1059	1063	1141	1080	1053	1050	1030	1046	1037	1066	1100	1042	1064	1045	1080	1083	1089	1106	1008		79.001	1057	1089	1107	1078	1011	949	1079	1092	1077	1093	1076	1168	1244	1210
80.001	1075	1181	1070	1145	1148	1194	1055	1155	1148	1091	1139	1058	1041	1098	1062	1063	1173	1091	1061	1073	1063	1042	1056	1082	1112	1071	1087	1069	1112	1057	1084	1107	1065		80.001	1052	1095	1129	1051	1006	1055	1085	1081	1063	1094	1091	1199	1304	1230
81.001	1082	1210	1070	1151	1167	1214	1062	1165	1151	1133	1140	1063	1048	1108	1087	1068	1190	1083	1060	1057	1055	1049	1045	1068	1109	1059	1090	1090	1106	1090	1091	1107	1055		81.0011	1031	1075	1137	1049	1009	1169	1079	1065	1039	1082	1092	1188	1311	1245
82.001	1067	1195	1047	1141	1193	1206	1034	1168	1137	1120	1141	1072	1049	1095	1078	1077	1175	1082	1073	1089	1053	1022	1043	1064	1084	1058	1071	1115	1090	1073	1071	1106	1043		82.0011	1027	1078	1094	1028	1022	1169	1054	1053	1020	1102	1083	1172	1296	1220
83.001	1078	1163	1042	1120	1177	1175	1031	1122	1111	1122	1120	1065	1022	1068	1062	1056	1177	1059	1051	1079	1042	1026	1040	1050	1027	1038	1067	1073	1064	1044	1056	1087	1047		83.001	1020	1064	1078	1016	1035	1166	1049	1042	1005	1058	1083	1160	1258	1176
84.001	1064	1140	1015	1107	1147	1163	1004	1134	1084	1094	1101	1032	1024	1059	1048	1037	1153	1046	1038	1044	1036	1028	1019	1047	992	1048	1037	1064	1025	1053	1016	1079	1010		84.0011	997	1043	1023	1004	1012	1145	1018	1012	989	1032	1058	1108	1219	1142
85.001	1044	1126	1008	1079	1121	1128	995	1080	1047	1072	1096	1022	1027	1051	1014	1041	1128	1021	1019	1030	1030	1032	1018	1046	1011	1042	1064	1035	1029	1042	1034	1038	1022		85.0011	1007	1036	975	990	1006	1110	998	988	982	1007	1064	1079	1166	1079
86.001	1014	1083	984	1042	1087	1082	966	1072	1019	1024	1051	1006	1003	1045	999	1049	1096	1008	1019	1020	1013	1023	1034	1023	981	1029	1039	1009	1005	1016	1023	1036	1058		86.001	984	1015	944	974	1007	1075	980	976	969	999	1035	1057	1089	1035
87.001	997	1048	967	1011	1036	1050	978	1039	986	988	1011	988	1012	1006	991	1016	1057	1000	999	990	1000	999	980	1043	996	1038	1021	1017	997	1039	1003	1020	1032		87.0011	975	1009	917	966	1007	1041	967	975	961	972	1015	1017	1043	1002
88.001	975	1017	953	984	1009	1012	974	1003	958	971	989	975	1019	968	977	1004	1027	978	1006	973	978	1007	997	1009	961	1023	1001	996	983	1023	994	1003	1036		88.0011	997	1001	894	969	1003	995	953	952	941	947	1003	956	999	955
89.0011	967	985	961	958	977	968	946	964	936	953	966	985	988	938	958	972	1008	961	977	974	960	997	978	982	960	1017	992	989	993	1007	966	989	1005		89.0011	987	958	854	953	988	992	942	937	947	925	979	961	932	929
90.0011	961	956	959	936	946	935	956	940	934	940	939	952	993	946	952	963	974	972	967	969	939	979	987	964	932	1003	983	969	975	971	961	954	997		90.0011	970	951	836	941	994	961	944	944	932	926	961	979	864	886
91.0011	956	915	961	920	923	906	944	912	917	916	914	953	969	933	946	948	936	957	972	950	898	960	953	962	919	974	965	960	954	957	976	942	978		91.0011	970	930	816	936	977	931	925	925	937	924	953	950	814	859
92.0011	930	877	966	890	883	883	939	899	885	915	913	954	977	918	923	969	910	944	981	946	870	969	960	961	924	958	935	944	931	951	943	922	970		92.0011	955	926	770	939	978	939	909	924	935	913	921	906	776	834
93.0011	941	850	964	891	864	870	961	870	868	900	904	975	969	900	939	939	873	931	951	934	865	952	959	946	940	938	953	926	926	934	940	915	958		93.0012	939	918	841	941	962	913	907	922	917	897	906	877	747	825
94.0011	933	851	975	880	848	850	958	866	874	897	902	946	962	886	917	935	857	936	953	958	846	952	945	930	938	941	941	936	922	915	944	896	953		94.0012	953	926	955	946	960	911	916	943	899	911	924	863	754	843
95.0011	951	833	974	876	843	851	976	859	874	907	910	963	977	858	919	963	847	939	939	946	841	980	953	950	932	936	944	926	971	932	927	912	962		95.0012	958	931	1020	951	997	923	924	931	932	930	920	830	736	838
96.0012	959	861	984	892	849	857	980	875	892	929	910	956	970	877	927	950	844	962	957	963	846	977	975	930	964	954	938	952	953	947	923	873	956		96.0012	966	925	1040	963	985	929	933	950	938	960	929	850	789	844
97.0013	970	870	976	891	872	870	985	882	911	939	919	967	980	882	954	953	852	958	955	948	819	979	956	944	962	940	951	977	952	947	916	877	930		97.0012	995	943	1071	966	974	958	945	973	918	956	945	870	813	845
98.0011	992	882	997	919	879	892	1006	918	926	949	931	981	977	887	968	977	864	959	947	963	847	1000	949	960	961	953	965	973	967	979	938	900	955		98.0012	1009	965	1071	1012	986	958	969	968	1008	961	955	879	862	857
99.0012	1003	906	983	925	913	904	1027	915	964	971	958	999	973	949	961	968	874	968	956	974	848	997	984	977	1001	962	982	993	981	968	937	942	977		99.0012	1016	970	1060	1020	990	998	990	997	1052	984	963	898	862	824
100.001	995	931	1005	952	924	943	1020	947	995	1009	959	1028	980	1007	965	992	908	986	960	967	830	980	987	1009	996	998	987	997	1013	986	918	997	977		100.001	1025	992	1060	1032	990	1008	991	994	1054	987	974	928	902	829
101.001	986	960	1014	973	950	953	1030	964	1000	1003	992	1006	982	1033	978	963	938	985	964	974	951	991	1025	999	1022	988	1013	1016	1028	1025	926	1026	987		101.001	1016	1010	1073	1042	997	1023	1016	1008	1055	1014	982	962	952	856
102.001	1014	983	1031	998	975	983	1038	986	1038	1015	987	1042	990	1043	988	993	966	986	956	996	1194	1002	1020	1008	1027	1003	1010	1022	1015	1032	929	1038	993		102.001	1031	999	1071	1043	1004	1019	1008	1018	1080	1028	1016	1005	1002	862
103.001	1015	996	1045	1015	1000	1012	1050	1013	1081	1039	1014	1029	991	1043	1002	1010	984	1001	998	996	1337	1014	1013	1009	1052	1031	1002	1037	1038	1045	934	1066	1018		103.001	1029	1023	1080	1033	997	1037	1031	1038	1078	1028	1012	1042	1054	865
104.001	1034	1037	1043	1045	1022	1041	1059	1039	1081	1073	1032	1050	980	1057	1036	1003	1023	1001	981	1000	1319	1025	1000	1020	1058	1014	1038	1037	1048	1052	948	1069	1010		104.001	1035	1047	1076	1048	986	1025	1033	1039	1065	1042	1031	1066	1052	886
105.001	1051	1066	1041	1049	1052	1087	1040	1070	1117	1065	1043	1037	997	1066	1052	1024	1073	1021	1018	992	1267	1008	1023	1042	1028	1046	1026	1024	1046	1064	946	1078	1014		105.001	1045	1044	1084	1032	991	1040	1027	1043	1064	1042	1036	1101	1107	871
106.001	1034	1095	1046	1080	1071	1096	1040	1067	1121	1066	1049	1037	994	1068	1058	1037	1111	1027	1011	1023	1186	1020	1053	1049	1021	1026	1022	1037	1063	1039	958	1077	1094		106.001	1015	1054	1087	1028	993	1036	1032	1047	1068	1028	1047	1131	1128	921
107.001	1039	1095	1053	1073	1073	1100	1029	1098	1120	1073	1070	1034	1004	1062	1056	1028	1131	1020	993	1037	1108	1000	1034	1047	1035	1023	997	1028	1036	1054	1044	1088	1063		107.001	1015	1036	1080	1043	994	1017	1030	1053	1053	1072	1059	1144	1150	1191
108.001	1038	1102	1033	1083	1066	1123	1023	1091	1094	1075	1070	1019	995	1088	1047	1014	1141	1017	991	1026	1093	994	1002	1037	1013	1031	992	1010	1024	1029	1106	1075	1062		108.001	999	1042	1061	1015	988	1026	1012	1032	1039	1074	1059	1127	1137	1354
109.001	1038	1099	1028	1073	1065	1110	993	1087	1082	1054	1061	1026	997	1064	1040	1037	1133	1018	999	1036	1051	1014	1004	1029	1030	1023	978	1013	1021	1016	1128	1047	1047		109.001	991	1027	1048	1014	995	1005	1041	1031	1028	1063	1051	1130	1118	1357
110.001	1023	1082	1021	1039	1025	1088	976	1066	1045	1029	1045	1000	1014	1062	1029	1027	1099	1033	989	1011	1056	994	1013	1037	1007	1016	961	993	1020	1000	1132	1035	1034		110.001	978	1017	1031	998	1004	1006	1020	1018	1006	1049	1046	1112	1118	1354
111.001	1005	1063	1002	985	998	1073	950	1030	1029	1010	1047	991	1004	1033	1007	1013	1079	995	977	1027	1009	986	995	1017	995	997	945	1006	1023	1013	1129	1053	1008		111.001	981	1007	1032	987	1009	1002	1005	999	1003	1029	1056	1089	1072	1267
112.001	1008	1040	996	917	994	1041	927	1028	1004	1006	1035	984	998	1041	1022	1016	1077	1014	1014	1014	1000	982	1022	1017	1023	1012	942	1016	1010	1021	1115	1051	1029		112.001	973	1007	1003	982	1005	999	1008	976	996	1005	1046	1078	1053	1198
113.001	994	1005	985	892	953	1025	897	1019	993	997	1009	987	1006	1016	1002	1012	1046	1018	1005	1004	983	999	966	1016	1025	1013	941	1017	999	1016	1105	1028	1056		113.001	986	1000	1005	971	1021	989	1004	972	991	993	1032	1060	1008	1154
114.001	989	997	973	862	1003	999	883	988	965	991	1010	976	987	995	1002	988	1021	1013	984	998	966	991	1000	1018	1014	1044	905	998	993	998	1086	1025	1027		114.001	995	998	1003	985	1021	1002	999	962	970	1003	1016	1041	999	1090
115.001	975	987	971	833	1081	983	875	974	941	951	991	974	1001	999	984	989	1010	1027	1000	1012	960	996	994	1027	1011	1034	951	1007	1012	994	1052	1023	1035		115.001	979	1008	987	972	1008	1000	980	944	947	990	1010	982	954	1029
116.001	972	961	971	808	1080	966	864	976	934	951	976	985	1027	977	981	983	985	1002	1024	996	960	1010	1009	972	976	1036	1010	1008	987	991	1032	983	1010		116.001	994	990	977	968	1007	991	985	936	964	978	963	961	939	990
117.001	974	956	967	811	1068	943	848	961	915	954	973	965	1000	949	983	983	971	1015	1026	972	964	993	977	975	955	1028	1036	987	995	961	997	953	984		117.001	993	986	961	966	1024	995	964	912	959	968	958	913	909	966
118.001	968	931	941	778	1033	927	841	945	901	939	970	950	996	965	957	995	936	1002	1037	953	953	997	972	950	920	998	1038	970	955	987	977	935	954		118.001	988	990	948	961	1012	997	968	913	988	991	946	887	888	909
119.001	947	928	976	771	1006	935	846	937	906	949	966	957	1006	965	970	986	940	1006	1000	991	983	1010	988	977	870	996	1018	973	955	962	967	941	956		119.001	997	980	942	971	1004	977	971	853	973	972	950	870	878	896
120.001	977	952	969	752	974	902	849	955	899	949	975	984	1011	958	972	987	928	975	1033	984	955	1009	993	968	876	969	992	982	962	904	962	910	974		120.001	1013	983	934	961	1008	986	961	944	975	980	937	863	870	882
[truncated: 22 more columns]

## Sheet: S14 A
S14 A	Trial 2	Chloroplast bioluminescence values after de-trending
Time (hours )	WT																														cetl-1
0	1268	1306	1304	1357	1398	1583	1312	1407	1361	1231	1398	1250	1400	1330	1484	1180	1321	1224	1332	1024	1198	1362	1627	1768	1203	1200	1282	1347	1519	1470	1823	828	692	729	891	865	332	1069	469	1268	739	659	639	266	451	383	307	478	812
1	1699	1836	1644	1815	1854	2090	1897	1881	1818	1607	1877	1697	1867	1824	1860	1579	1736	1635	1835	1447	1675	1899	2140	2337	1624	1659	1798	1877	2054	2027	2039	1220	1133	1175	1376	1418	684	1529	809	1645	1253	1156	1108	574	834	710	664	919	1284
2	1651	1605	1401	1494	1704	1831	1649	1610	1629	1417	1611	1447	1573	1573	1569	1442	1442	1426	1559	1321	1361	1656	2018	1983	1407	1417	1477	1526	1664	1704	1705	1275	1332	1339	1475	1523	1096	1475	1107	1496	1413	1419	1301	947	1139	1046	1071	1224	1417
3	1554	1419	1239	1331	1538	1611	1420	1382	1464	1266	1412	1289	1370	1375	1385	1317	1253	1264	1319	1210	1205	1481	1760	1695	1265	1270	1270	1319	1424	1501	1433	1290	1348	1351	1449	1486	1269	1406	1193	1413	1384	1441	1311	1142	1233	1187	1224	1286	1434
4	1454	1309	1161	1261	1405	1437	1269	1250	1375	1202	1307	1215	1249	1285	1309	1263	1173	1193	1197	1163	1156	1412	1488	1483	1199	1195	1161	1217	1299	1410	1260	1298	1338	1351	1395	1414	1280	1362	1228	1354	1354	1426	1296	1195	1261	1228	1279	1296	1422
5	1322	1210	1119	1211	1280	1291	1161	1155	1317	1175	1237	1164	1177	1223	1236	1227	1109	1159	1129	1129	1123	1327	1237	1249	1150	1139	1099	1157	1229	1311	1095	1272	1302	1302	1319	1342	1257	1297	1254	1255	1298	1376	1263	1226	1263	1243	1300	1287	1354
6	1182	1115	1072	1151	1159	1118	1073	1077	1239	1138	1170	1113	1107	1153	1167	1186	1055	1134	1072	1100	1075	1198	1050	1030	1103	1092	1045	1097	1142	1162	959	1240	1266	1267	1255	1257	1252	1225	1274	1181	1247	1321	1230	1268	1277	1278	1319	1267	1264
7	1065	1048	1030	1091	1054	956	1011	1018	1145	1091	1100	1060	1037	1080	1071	1131	1016	1096	1026	1066	1025	1074	911	873	1058	1039	995	1037	1077	1023	837	1190	1221	1230	1191	1179	1251	1159	1280	1099	1199	1251	1214	1308	1274	1298	1334	1246	1169
8	958	984	986	1000	948	841	950	963	1045	1039	1006	990	963	1003	977	1062	972	1041	968	1012	967	946	799	766	999	980	945	983	979	890	726	1127	1170	1171	1117	1106	1241	1092	1272	992	1142	1172	1189	1330	1260	1297	1311	1214	1072
9	875	916	921	928	856	753	896	898	937	971	927	927	903	925	891	986	903	976	913	970	913	859	719	686	945	918	897	923	887	803	642	1073	1128	1129	1061	1032	1239	1015	1257	899	1088	1109	1165	1336	1238	1290	1292	1190	985
10	800	846	865	852	762	687	834	816	824	904	842	864	830	848	812	906	851	910	858	909	852	778	643	611	876	856	851	863	796	738	583	1006	1077	1062	979	958	1221	939	1229	803	1037	1041	1123	1323	1203	1266	1262	1154	897
11	749	773	815	783	701	639	776	766	727	831	764	801	769	790	746	831	797	844	807	871	799	713	588	562	814	801	801	798	716	682	555	934	1014	986	905	890	1197	858	1190	712	973	958	1071	1292	1160	1237	1217	1111	818
12	697	701	764	723	631	589	707	699	647	761	691	739	712	716	690	755	740	769	742	810	749	647	534	503	746	735	739	737	646	626	553	859	931	886	811	798	1155	749	1132	624	899	876	984	1250	1098	1187	1161	1054	723
13	650	651	729	694	614	582	670	665	599	704	652	691	675	678	656	700	706	722	692	756	696	622	516	493	703	689	694	704	603	601	602	782	844	784	723	704	1066	660	1044	566	826	772	908	1151	1002	1088	1070	966	658
14	636	643	726	691	601	604	663	662	594	688	641	682	675	665	653	671	709	718	675	735	712	617	531	522	690	680	694	698	599	608	677	724	748	709	665	647	993	616	946	563	757	677	830	1066	903	988	970	876	629
15	629	652	740	703	613	631	688	689	606	700	651	704	693	668	666	652	741	724	693	752	751	626	571	552	710	698	723	724	615	613	775	700	700	674	631	613	919	599	870	587	714	627	787	985	831	905	883	818	624
16	646	673	768	708	626	649	705	711	628	710	667	725	704	682	675	666	769	734	707	772	794	639	595	591	744	734	756	749	642	628	887	709	680	661	625	610	857	611	809	628	687	597	752	903	766	825	808	758	655
17	671	702	796	736	649	670	729	741	650	732	691	764	741	712	700	691	813	763	742	807	839	662	630	628	791	786	806	767	679	644	1004	731	675	666	636	617	807	645	753	687	686	600	725	833	724	761	745	730	692
18	703	742	837	763	687	698	766	775	688	773	735	821	780	746	734	730	862	801	777	847	883	697	677	679	830	838	855	813	713	682	1131	770	673	685	650	644	770	692	726	777	702	621	717	780	698	716	705	712	746
19	736	780	875	797	723	722	811	814	723	806	765	872	815	788	770	784	901	824	822	897	921	742	704	725	870	887	896	842	753	720	1244	820	697	726	692	688	747	740	702	870	729	662	718	734	697	682	678	710	811
20	800	851	957	869	786	788	857	899	809	911	858	969	914	879	834	858	986	905	911	967	1007	812	781	815	956	996	991	918	860	810	1351	888	747	776	753	759	732	824	698	1006	788	717	735	693	706	670	676	733	907
21	851	891	990	902	827	810	892	926	846	939	897	990	931	908	872	923	1013	939	945	1005	1032	844	807	835	994	1039	1026	950	894	832	1423	950	787	830	813	801	728	900	706	1111	827	768	753	675	728	668	684	753	986
22	910	952	1052	957	917	874	959	1000	931	1010	964	1045	995	972	939	1004	1081	1002	1020	1063	1088	915	874	903	1063	1115	1075	1000	970	912	1465	1028	855	910	907	884	737	988	719	1240	877	845	803	660	770	682	702	777	1098
23	988	1028	1119	1017	998	947	1011	1061	1033	1102	1039	1117	1071	1045	992	1109	1161	1066	1093	1109	1154	993	972	971	1130	1201	1153	1078	1076	992	1461	1111	936	980	1003	964	753	1099	750	1337	944	931	847	662	811	700	735	821	1196
24	1052	1120	1213	1105	1106	1037	1097	1152	1117	1215	1135	1194	1165	1141	1075	1190	1242	1153	1197	1186	1221	1081	1098	1070	1202	1295	1239	1174	1179	1084	1390	1199	1048	1080	1121	1076	790	1213	800	1422	1032	1041	939	683	884	740	786	886	1313
25	1142	1213	1288	1177	1217	1141	1175	1237	1219	1315	1216	1267	1272	1221	1156	1295	1327	1247	1271	1247	1293	1165	1216	1146	1283	1382	1327	1255	1263	1175	1322	1264	1176	1166	1223	1185	848	1307	876	1479	1112	1159	1030	725	965	805	858	962	1397
26	1218	1287	1348	1249	1322	1240	1244	1312	1289	1399	1285	1317	1365	1295	1213	1371	1392	1327	1326	1300	1350	1238	1293	1199	1358	1438	1392	1331	1319	1266	1219	1318	1288	1231	1312	1278	925	1378	965	1475	1179	1272	1118	793	1064	886	943	1056	1438
27	1270	1348	1383	1281	1377	1314	1283	1351	1345	1429	1321	1345	1404	1340	1257	1424	1419	1370	1360	1323	1378	1271	1360	1266	1407	1473	1443	1384	1341	1303	1122	1328	1349	1277	1336	1311	985	1399	1070	1430	1228	1364	1178	884	1147	967	1045	1157	1448
28	1294	1367	1381	1304	1415	1343	1324	1359	1357	1445	1320	1343	1404	1347	1270	1421	1395	1386	1357	1340	1393	1301	1378	1260	1418	1454	1443	1398	1332	1326	1034	1301	1369	1294	1352	1327	1069	1399	1152	1352	1255	1414	1226	983	1225	1065	1122	1235	1387
29	1314	1387	1338	1274	1394	1340	1315	1349	1326	1395	1264	1263	1357	1310	1269	1401	1338	1349	1308	1300	1341	1286	1349	1239	1391	1378	1388	1355	1255	1304	939	1261	1352	1302	1329	1296	1108	1350	1228	1274	1257	1432	1235	1075	1288	1151	1209	1268	1330
30	1292	1327	1262	1226	1340	1291	1291	1279	1248	1300	1181	1169	1261	1246	1230	1300	1231	1273	1230	1241	1260	1267	1283	1205	1308	1251	1281	1264	1175	1261	847	1196	1288	1276	1278	1228	1167	1285	1268	1182	1233	1388	1235	1147	1301	1211	1251	1277	1244
31	1256	1257	1163	1169	1266	1217	1243	1209	1170	1182	1105	1084	1152	1164	1187	1220	1123	1195	1154	1179	1165	1206	1224	1170	1209	1127	1166	1162	1077	1214	780	1149	1226	1243	1222	1217	1190	1218	1303	1096	1204	1333	1220	1217	1305	1272	1293	1262	1161
32	1208	1172	1078	1104	1186	1138	1170	1101	1085	1080	1029	1073	1058	1071	1146	1141	1017	1091	1076	1101	1071	1148	1156	1112	1107	1018	1056	1069	987	1156	711	1078	1173	1192	1149	1190	1209	1139	1312	996	1171	1259	1183	1254	1288	1301	1308	1239	1078
33	1166	1122	996	1053	1117	1082	1119	1065	1000	1000	966	1050	973	1016	1097	1053	942	1017	1020	1045	1000	1096	1073	1069	1020	932	971	975	932	1099	664	1030	1129	1159	1115	1160	1215	1079	1296	937	1134	1193	1159	1297	1267	1316	1309	1220	1013
34	1083	1051	915	1000	1017	1002	1059	1024	938	909	912	1004	902	945	1044	982	869	935	962	989	930	1017	995	1012	933	851	893	897	869	1040	626	966	1064	1109	1050	1102	1201	1000	1263	859	1071	1109	1122	1297	1237	1303	1277	1166	935
35	1031	988	848	952	939	938	1006	961	871	827	852	949	836	892	1003	901	801	882	906	916	854	973	940	970	856	790	830	828	813	980	606	917	1018	1048	984	1047	1182	927	1246	798	1030	1042	1082	1289	1185	1274	1251	1143	868
36	969	933	777	898	871	872	955	897	830	758	807	876	775	834	948	842	740	807	851	862	795	931	871	922	783	730	758	762	789	928	605	870	960	995	941	977	1157	867	1198	723	986	979	1038	1260	1132	1247	1204	1088	803
37	903	846	714	848	793	820	894	817	772	687	777	804	720	780	880	757	685	747	801	787	727	884	820	887	707	668	687	700	758	867	620	825	898	916	881	924	1119	801	1131	670	924	919	990	1215	1059	1201	1131	1040	745
38	827	766	666	813	733	770	816	752	742	637	737	739	681	744	829	690	631	692	767	728	682	837	774	834	649	625	635	649	748	832	649	790	828	843	823	867	1064	740	1052	619	859	842	920	1159	984	1134	1061	967	686
39	782	733	641	784	701	743	788	709	727	613	733	707	655	721	815	651	609	664	736	706	655	817	759	825	611	594	596	622	738	802	700	768	791	791	779	813	1031	685	980	616	823	782	886	1115	926	1079	992	911	641
40	748	703	647	778	682	739	753	686	727	614	728	688	666	718	801	633	617	661	733	701	656	798	758	814	602	602	587	624	751	793	759	751	749	755	757	779	972	663	894	629	788	728	853	1050	846	996	910	854	633
41	737	693	687	783	701	755	738	701	746	654	761	708	691	731	780	642	645	681	757	719	672	796	783	806	638	644	615	647	784	806	842	745	740	735	748	775	932	673	830	659	782	705	828	982	781	917	840	813	647
42	749	708	731	797	729	768	741	725	788	699	787	739	743	766	785	675	696	728	775	755	714	803	800	835	677	694	663	700	822	822	927	746	757	740	753	776	875	700	768	720	777	695	820	926	733	848	787	789	684
43	763	729	779	820	781	795	763	744	820	766	813	784	788	799	812	732	749	779	815	794	756	833	831	840	738	749	713	749	864	835	1010	782	767	761	775	796	860	741	740	790	808	707	822	866	712	808	751	783	731
44	784	746	829	826	819	821	770	774	857	825	855	820	833	825	817	766	795	821	834	841	801	843	826	872	799	806	767	798	900	842	1078	781	775	769	793	801	831	757	703	835	813	728	805	815	689	758	711	765	764
45	817	790	893	871	867	855	813	819	893	891	906	880	898	872	859	836	854	879	886	892	863	861	898	902	867	873	833	861	935	871	1178	831	814	805	822	838	830	807	710	921	848	765	827	775	694	744	711	775	820
46	870	834	972	916	955	917	854	870	948	975	961	946	966	933	897	903	935	946	937	962	933	896	935	927	931	968	914	942	992	911	1242	880	857	855	880	883	833	874	716	1009	894	809	847	752	713	737	710	805	892
47	907	864	1041	940	1016	956	861	910	988	1061	1002	995	1030	975	919	963	1022	1010	958	1008	987	932	962	967	1002	1035	973	983	1026	932	1258	919	891	876	911	895	825	908	712	1078	915	831	856	717	728	724	711	812	944
48	951	913	1147	989	1091	1027	917	977	1041	1152	1066	1090	1119	1036	968	1056	1139	1087	1032	1072	1065	973	1004	1008	1089	1138	1069	1070	1083	975	1287	975	943	937	971	958	844	973	740	1176	956	888	894	718	766	741	743	850	1027
49	1011	987	1227	1051	1162	1096	972	1050	1111	1253	1129	1174	1174	1092	1009	1126	1234	1162	1101	1143	1142	1026	1043	1024	1190	1214	1183	1144	1123	1004	1266	1045	1000	1003	1036	1011	863	1055	780	1246	1010	943	941	725	822	759	792	891	1119
50	1093	1050	1300	1110	1232	1161	1054	1123	1157	1351	1166	1246	1241	1165	1051	1212	1321	1244	1150	1212	1209	1070	1089	1067	1290	1299	1277	1208	1162	1078	1248	1123	1068	1091	1101	1074	899	1128	844	1304	1073	1021	986	753	893	811	843	954	1206
51	1122	1104	1347	1142	1277	1216	1089	1183	1194	1396	1192	1309	1304	1197	1064	1272	1376	1296	1175	1257	1273	1109	1124	1080	1360	1357	1333	1270	1172	1093	1184	1159	1104	1140	1142	1109	941	1174	899	1302	1104	1079	1037	785	965	848	883	1002	1254
52	1190	1160	1380	1192	1290	1259	1143	1221	1234	1441	1225	1351	1335	1222	1141	1307	1397	1351	1203	1309	1309	1159	1171	1122	1422	1389	1397	1309	1173	1150	1157	1224	1158	1188	1179	1159	985	1213	993	1298	1156	1148	1093	843	1055	913	960	1068	1305
53	1219	1216	1386	1214	1279	1284	1184	1248	1224	1422	1229	1362	1325	1241	1185	1321	1409	1361	1213	1307	1317	1174	1172	1133	1425	1373	1408	1317	1150	1179	1093	1229	1184	1211	1197	1176	1040	1234	1082	1263	1174	1203	1127	923	1140	1003	1045	1124	1304
54	1246	1225	1332	1233	1252	1270	1216	1253	1197	1353	1192	1328	1269	1223	1212	1279	1367	1319	1202	1290	1295	1195	1174	1124	1398	1322	1376	1277	1112	1190	1033	1224	1175	1222	1179	1157	1052	1225	1147	1208	1160	1213	1143	987	1195	1064	1103	1133	1270
55	1250	1231	1256	1205	1185	1231	1194	1211	1172	1252	1157	1261	1194	1173	1215	1235	1296	1266	1156	1226	1240	1195	1154	1096	1315	1221	1299	1225	1082	1186	987	1180	1159	1202	1163	1158	1068	1213	1191	1154	1159	1220	1138	1046	1214	1107	1167	1157	1244
56	1224	1213	1173	1185	1155	1186	1198	1173	1127	1176	1111	1190	1126	1140	1216	1196	1199	1183	1139	1187	1182	1187	1134	1095	1234	1150	1205	1136	1059	1186	958	1180	1172	1206	1161	1170	1098	1206	1230	1125	1161	1246	1184	1113	1248	1177	1206	1191	1227
57	1201	1191	1080	1150	1065	1119	1177	1122	1069	1085	1053	1113	1033	1076	1203	1128	1086	1117	1094	1121	1111	1161	1104	1088	1124	1047	1097	1059	1012	1151	889	1140	1140	1176	1105	1121	1097	1168	1242	1064	1126	1202	1151	1133	1250	1187	1218	1184	1172
58	1160	1149	1013	1123	1038	1074	1166	1090	1020	1019	1025	1045	982	1048	1164	1086	1002	1045	1070	1078	1059	1140	1077	1055	1054	984	1022	1009	1005	1152	863	1107	1114	1159	1114	1122	1133	1157	1241	1001	1107	1205	1156	1195	1265	1228	1230	1173	1127
59	1114	1129	935	1063	958	1017	1121	1054	972	933	976	974	936	986	1135	1030	929	969	1013	1000	994	1097	1029	1026	963	903	932	957	973	1096	832	1052	1074	1109	1067	1076	1106	1096	1219	956	1078	1155	1117	1193	1224	1233	1208	1151	1062
60	1057	1080	873	1022	910	979	1095	1009	939	863	956	916	888	963	1070	972	844	920	982	941	948	1036	992	1023	879	859	892	918	961	1047	826	1023	1050	1073	1044	1055	1114	1065	1207	906	1045	1130	1087	1212	1201	1215	1198	1139	1023
61	1013	1066	805	981	864	926	1078	981	909	806	926	870	847	939	1031	911	822	866	954	902	899	1006	958	987	822	843	836	875	937	1025	799	994	1023	1038	1012	1025	1105	1023	1168	842	1020	1100	1069	1202	1168	1213	1160	1118	961
62	966	1025	759	934	829	872	1051	936	873	751	890	810	812	913	962	870	795	823	916	848	855	950	917	972	767	795	797	840	931	967	804	951	983	983	983	991	1090	967	1134	814	981	1045	1039	1199	1131	1201	1117	1093	912
63	896	979	712	892	782	836	989	886	829	699	859	762	786	878	911	824	759	769	871	782	800	909	904	929	710	758	774	805	899	927	822	917	945	931	935	944	1063	901	1097	778	938	988	1009	1172	1073	1160	1104	1038	844
64	845	908	686	841	767	803	913	824	816	665	847	721	763	841	856	782	715	728	829	729	761	850	860	899	664	734	725	766	878	861	834	861	900	880	895	895	1021	839	1035	749	892	930	949	1122	1006	1108	1048	984	786
65	797	869	692	812	782	807	875	808	816	665	851	709	772	847	820	750	704	722	840	718	751	844	874	874	643	733	721	778	893	848	882	835	886	842	879	891	1014	820	962	757	864	874	922	1077	956	1057	987	941	775
66	772	818	691	802	792	815	835	790	818	684	855	707	799	835	792	746	716	710	835	702	745	806	864	898	638	734	723	779	876	809	916	803	861	803	862	867	976	781	898	782	841	825	887	1044	870	988	943	889	766
67	766	800	710	803	818	805	819	781	832	702	850	720	786	848	800	760	725	729	836	730	742	812	850	861	653	755	729	781	870	824	928	804	832	789	844	841	943	787	848	793	835	785	860	982	813	924	878	856	757
68	783	802	749	814	849	820	809	809	842	749	873	739	818	859	798	788	759	759	847	743	769	809	859	881	684	781	743	800	891	827	971	802	834	792	841	844	910	796	823	833	837	778	853	937	781	872	855	834	772
69	798	820	798	834	886	877	830	830	881	809	890	782	875	889	837	818	812	799	881	800	808	842	879	917	728	830	783	840	936	847	1023	827	867	820	874	876	912	832	799	881	871	790	867	924	769	853	841	835	822
70	818	834	856	854	941	894	837	835	897	849	935	821	920	915	866	863	868	838	918	835	853	876	908	932	792	875	829	884	947	866	1058	860	890	849	886	891	912	840	807	929	903	816	883	892	763	828	834	849	855
71	859	830	922	870	983	928	842	871	940	900	939	861	945	934	884	895	918	883	932	880	878	893	926	952	839	912	873	915	967	886	1082	872	903	854	893	906	898	860	795	948	909	823	880	862	766	804	825	843	885
72	902	858	983	904	1027	952	859	908	973	980	976	918	993	963	906	945	989	940	957	927	908	934	935	948	901	943	910	945	977	923	1120	911	929	887	933	923	912	917	798	1001	930	852	891	841	784	815	828	853	930
73	943	868	1041	927	1067	982	874	942	991	1058	1001	971	1019	995	929	991	1044	1000	981	969	940	940	962	970	962	981	947	977	1008	955	1128	934	936	909	941	935	901	931	800	1049	950	880	906	819	791	800	820	876	959
74	995	892	1128	985	1116	1018	917	969	1048	1149	1031	1048	1075	1020	978	1029	1124	1064	1019	1037	996	993	993	995	1060	1062	1001	1002	1029	990	1126	983	964	949	972	961	903	977	815	1100	986	908	921	826	816	807	847	885	1013
75	1029	915	1204	1022	1159	1061	939	1005	1069	1239	1066	1122	1118	1054	1019	1093	1183	1138	1060	1091	1053	1020	1014	1023	1135	1108	1060	1033	1049	1032	1127	1036	991	1004	1005	999	922	1025	831	1143	1026	962	934	833	860	820	872	925	1074
76	1100	972	1279	1082	1187	1115	982	1062	1115	1297	1107	1181	1142	1110	1080	1127	1252	1206	1091	1152	1097	1080	1048	1057	1221	1169	1121	1073	1072	1077	1126	1084	1045	1061	1050	1040	949	1063	883	1189	1069	1021	999	847	916	855	920	964	1134
77	1152	1021	1315	1156	1208	1139	1040	1090	1157	1341	1136	1249	1184	1124	1128	1170	1300	1259	1130	1226	1159	1125	1083	1066	1308	1209	1156	1110	1095	1102	1114	1134	1087	1118	1095	1087	984	1120	936	1201	1106	1079	1045	880	1001	909	961	1023	1181
78	1175	1045	1316	1167	1195	1159	1059	1112	1147	1329	1122	1278	1164	1142	1151	1176	1313	1277	1121	1220	1165	1128	1105	1072	1349	1192	1188	1108	1077	1131	1063	1130	1089	1122	1087	1100	995	1131	982	1180	1098	1103	1053	919	1049	940	984	1048	1178
79	1203	1088	1306	1191	1174	1150	1098	1123	1172	1308	1124	1282	1160	1143	1166	1177	1296	1286	1116	1220	1188	1139	1111	1101	1357	1188	1215	1097	1088	1153	1051	1154	1107	1145	1112	1117	1028	1148	1048	1157	1124	1127	1095	953	1108	1006	1039	1099	1182
80	1192	1100	1253	1185	1133	1134	1134	1128	1142	1243	1118	1254	1142	1165	1182	1166	1260	1260	1133	1220	1198	1152	1131	1087	1332	1171	1217	1132	1105	1165	1035	1139	1112	1154	1119	1129	1057	1162	1093	1125	1123	1146	1117	1004	1138	1055	1061	1114	1183
81	1196	1122	1189	1196	1095	1137	1150	1143	1127	1191	1100	1222	1107	1125	1185	1158	1208	1220	1106	1188	1160	1149	1121	1073	1266	1132	1185	1127	1070	1163	1009	1129	1101	1141	1097	1113	1049	1151	1123	1089	1114	1162	1110	1022	1144	1093	1085	1126	1148
82	1157	1136	1119	1156	1031	1109	1133	1114	1097	1096	1064	1153	1045	1089	1132	1128	1127	1145	1072	1129	1146	1129	1105	1079	1185	1078	1131	1104	1050	1119	966	1083	1074	1127	1066	1104	1040	1118	1121	1057	1079	1132	1093	1038	1135	1100	1070	1100	1128
83	1158	1159	1055	1143	1011	1046	1144	1102	1059	1055	1054	1123	1040	1081	1141	1099	1079	1092	1080	1104	1129	1123	1074	1072	1122	1082	1123	1111	1064	1105	954	1103	1090	1127	1084	1111	1066	1126	1143	1044	1094	1136	1126	1072	1167	1137	1091	1121	1113
84	1147	1144	1014	1117	967	1024	1167	1105	1042	996	1023	1083	1011	1074	1124	1103	1018	1044	1067	1080	1103	1102	1067	1074	1044	1068	1090	1084	1054	1099	949	1086	1080	1119	1078	1102	1070	1115	1150	1034	1082	1145	1126	1108	1156	1154	1088	1117	1086
85	1072	1122	961	1048	906	1000	1110	1052	992	926	999	1011	971	1007	1068	1033	957	971	1014	995	1044	1049	1048	1032	973	994	1032	1053	1024	1041	913	1023	1034	1064	1035	1064	1036	1067	1130	962	1030	1097	1069	1079	1122	1126	1063	1093	1033
86	1018	1124	910	1015	890	963	1109	1040	986	881	976	971	976	998	1033	989	902	933	997	974	1017	1028	1024	1042	923	980	1006	1037	1021	1024	916	1009	1043	1055	1037	1061	1060	1047	1121	957	1025	1088	1070	1106	1124	1146	1063	1079	1011
87	992	1098	861	985	844	934	1085	1010	926	842	938	919	926	947	971	936	861	893	957	928	975	981	990	992	889	937	973	1003	985	999	892	977	1006	1010	998	1024	1053	1011	1089	910	991	1059	1045	1088	1091	1125	1042	1052	959
88	928	1053	836	936	819	916	1053	985	919	807	931	887	931	919	945	892	823	846	939	878	934	939	975	987	859	920	941	981	957	930	904	949	1002	990	994	1010	1051	977	1063	882	975	1028	1025	1085	1080	1119	1043	1033	938
89	894	1056	797	905	835	909	1024	969	902	784	933	853	927	923	909	879	805	831	918	849	909	897	951	960	828	899	932	955	959	918	907	946	992	974	991	991	1068	958	1038	876	973	1023	1019	1102	1062	1114	1043	1044	924
90	848	988	770	870	834	891	968	913	872	765	899	807	883	871	838	841	761	784	887	817	869	869	895	935	773	857	884	917	923	874	895	918	951	919	949	928	1033	902	955	838	923	960	960	1063	1004	1070	979	997	874
91	844	927	771	842	854	881	884	871	868	756	881	786	871	853	838	822	756	780	864	789	852	857	892	917	756	843	866	862	896	855	913	887	923	881	929	905	998	869	966	847	908	909	944	1044	966	1029	991	955	839
92	820	903	762	839	874	879	895	874	845	770	901	786	876	856	824	839	764	782	869	796	844	860	873	901	746	838	848	905	913	841	932	872	914	872	918	890	987	862	955	859	892	882	915	1010	932	988	979	937	838
93	825	911	788	840	914	906	888	885	882	790	921	793	905	882	862	860	790	801	890	818	857	887	899	914	778	851	858	894	933	871	967	897	919	875	927	907	992	872	954	901	906	892	941	1034	932	974	991	937	854
94	827	877	807	832	926	923	867	884	890	809	913	799	903	883	852	871	794	823	889	832	849	867	915	925	799	849	855	892	921	878	982	887	906	864	906	874	960	864	932	899	902	875	908	996	877	934	966	910	855
95	851	872	843	850	965	941	864	898	926	849	943	844	923	907	877	902	853	849	925	848	870	888	942	942	817	892	880	924	954	896	1032	908	918	880	935	912	964	893	932	946	928	884	918	986	877	921	962	910	896
96	874	871	875	883	1004	937	869	903	925	888	955	855	927	931	890	928	876	873	932	879	873	911	937	963	852	889	879	921	967	916	1038	909	922	891	939	906	954	913	917	966	934	876	907	956	875	905	938	888	911
S14 A	Trial 3	Chloroplast bioluminescence values after de-trending
Time (hours)	WT																																cetl-1
0	2391	1715	2169	1876	1204	1532	1776	2215	2241	2086	1872	1562	1560	1407	1429	2514	2048	1900	1318	1483	1521	1493	1773	2521	2224	2288	1556	1800	1333	1638	1353	2547	1090	1379	1031	1011	953	1164	1233	943	1464	916	1756	1172	973	1170	1318	1350	1245
1.02	1880	1683	1976	1764	1323	1533	1780	1834	2037	1970	1799	1567	1528	1372	1428	2005	1829	1753	1328	1441	1471	1454	1726	2099	1991	2102	1569	1678	1338	1664	1356	2176	1299	1526	1291	1242	1189	1437	1412	1107	1597	1163	1813	1381	1230	1416	1451	1427	1413
2.05	1582	1594	1751	1663	1275	1453	1650	1585	1738	1768	1634	1472	1404	1304	1326	1592	1592	1565	1259	1314	1357	1348	1594	1665	1708	1882	1481	1504	1263	1580	1322	1771	1322	1517	1363	1274	1254	1481	1428	1131	1556	1216	1698	1382	1286	1446	1418	1394	1432
3.08	1358	1538	1592	1612	1225	1401	1519	1390	1455	1606	1515	1422	1334	1289	1291	1308	1442	1442	1213	1240	1302	1294	1487	1347	1457	1621	1422	1408	1220	1526	1310	1392	1309	1438	1382	1294	1294	1449	1407	1157	1453	1253	1517	1351	1301	1417	1333	1328	1390
4.12	1170	1417	1376	1476	1145	1324	1339	1218	1235	1417	1393	1351	1245	1237	1237	1111	1300	1302	1174	1174	1227	1227	1365	1143	1250	1325	1341	1317	1165	1447	1280	1130	1247	1338	1355	1285	1302	1363	1354	1171	1309	1252	1338	1286	1290	1335	1244	1248	1316
5.13	1039	1298	1159	1284	1094	1249	1164	1083	1073	1212	1266	1265	1158	1193	1193	981	1167	1136	1117	1106	1160	1154	1247	1003	1095	1079	1271	1220	1115	1357	1227	969	1216	1260	1331	1276	1288	1292	1293	1194	1195	1244	1186	1239	1280	1273	1199	1180	1256
6.17	945	1164	996	1092	1043	1160	1017	962	958	1032	1138	1175	1080	1138	1147	883	1065	1014	1074	1051	1095	1091	1120	904	982	926	1171	1132	1062	1224	1168	854	1189	1185	1295	1232	1266	1225	1230	1212	1121	1236	1070	1191	1256	1235	1161	1138	1205
7.2	877	1051	870	918	991	1061	918	881	861	891	1023	1069	987	1090	1086	814	961	918	1021	985	1024	1022	1007	837	884	814	1076	1052	998	1098	1096	784	1149	1108	1237	1189	1226	1153	1168	1214	1042	1210	959	1138	1217	1162	1109	1075	1139
8.23	802	939	786	786	943	976	835	805	771	779	914	963	913	1027	1015	753	864	842	955	918	954	940	898	770	810	739	972	955	927	978	1014	708	1124	1021	1184	1102	1180	1084	1105	1197	976	1185	890	1097	1178	1106	1074	1028	1091
9.25	763	839	730	722	893	900	776	757	708	712	819	871	844	968	940	713	788	798	909	864	899	868	816	731	749	675	877	880	867	851	939	652	1087	937	1112	1077	1129	1017	1033	1183	920	1145	809	1044	1130	1016	1017	973	1019
10.28	693	748	654	637	833	817	712	696	650	643	722	788	772	896	866	667	730	742	862	808	830	787	720	675	690	621	796	796	802	747	857	600	1049	842	1044	1053	1098	941	957	1142	839	1108	723	1002	1085	939	958	896	943
11.32	643	662	593	578	764	737	655	651	597	580	640	703	705	815	761	634	663	678	802	740	759	722	640	621	633	560	719	716	731	642	766	575	973	727	925	1009	1018	819	835	1092	721	1042	622	917	1011	826	846	798	825
12.33	618	610	549	552	727	673	625	628	578	536	585	642	667	753	696	615	606	635	767	705	719	677	584	576	587	523	655	647	703	574	704	558	869	624	806	921	896	711	715	1043	627	978	545	813	910	711	742	713	712
13.37	658	612	570	577	733	670	629	660	617	560	596	629	688	727	682	675	610	639	776	722	721	697	598	625	611	563	655	659	714	550	695	619	791	572	713	833	783	632	644	981	581	901	542	710	800	644	674	672	645
14.4	707	626	595	597	772	695	658	698	661	597	616	648	721	724	695	731	633	651	794	763	728	712	629	650	643	610	683	671	760	567	714	694	741	572	654	770	717	598	619	945	591	850	567	658	730	611	641	671	620
15.43	727	635	631	628	811	720	691	729	700	639	647	676	774	730	717	771	663	667	823	811	754	774	674	691	675	642	715	696	806	596	739	750	713	597	624	726	676	590	618	895	622	796	613	636	684	604	640	685	627
16.45	762	678	686	675	862	759	720	764	736	674	685	728	829	748	749	797	686	704	863	858	779	824	705	729	706	700	761	724	855	644	772	797	705	647	616	700	666	604	642	860	676	762	678	639	662	620	655	719	650
17.48	785	722	723	724	910	789	772	792	776	721	725	776	884	773	783	833	715	735	901	910	818	874	756	762	729	738	803	754	908	689	810	828	706	708	615	697	666	636	686	815	733	727	750	663	660	640	687	749	683
18.52	834	765	777	794	950	844	817	847	815	781	770	847	937	800	831	877	767	778	936	968	852	929	828	827	770	785	857	802	967	761	849	887	720	792	637	705	682	701	738	791	806	720	840	698	668	692	737	803	743
19.55	878	823	825	879	995	893	868	884	870	835	831	911	993	842	867	913	826	815	967	1017	901	987	879	867	816	840	901	847	1017	821	894	930	747	879	668	713	699	767	792	761	880	711	923	736	692	752	785	858	813
20.58	942	879	907	971	1038	957	948	948	935	894	904	991	1054	905	930	995	892	878	1021	1074	969	1062	967	925	871	894	977	914	1086	898	967	983	791	986	725	760	734	851	878	751	964	737	1025	801	740	838	860	926	890
21.6	1015	961	987	1095	1088	1030	1041	1027	1031	970	984	1076	1130	974	1016	1059	967	956	1080	1143	1048	1142	1061	991	947	975	1046	1000	1160	1003	1042	1066	851	1112	802	817	787	968	982	752	1078	763	1146	889	806	955	955	1019	1010
22.63	1099	1028	1079	1194	1146	1117	1131	1126	1112	1068	1074	1163	1201	1049	1096	1146	1036	1031	1133	1216	1131	1229	1159	1071	1037	1055	1117	1075	1230	1130	1113	1154	928	1224	904	884	840	1075	1108	749	1180	805	1246	985	883	1080	1062	1111	1128
23.67	1171	1118	1141	1299	1200	1179	1234	1220	1181	1133	1140	1248	1263	1133	1167	1233	1109	1101	1191	1267	1209	1297	1253	1162	1109	1125	1181	1164	1299	1227	1203	1241	1024	1319	1033	967	938	1207	1242	761	1285	861	1330	1111	985	1221	1171	1198	1239
24.7	1259	1198	1212	1393	1268	1273	1327	1316	1257	1206	1222	1328	1314	1225	1269	1309	1194	1191	1255	1334	1305	1383	1330	1200	1207	1198	1246	1254	1365	1326	1298	1334	1129	1402	1154	1072	1070	1323	1364	790	1358	939	1389	1248	1100	1350	1279	1275	1341
25.73	1316	1253	1276	1445	1312	1322	1385	1398	1302	1274	1271	1371	1354	1291	1338	1357	1267	1265	1291	1376	1365	1424	1381	1268	1260	1269	1298	1322	1390	1384	1373	1373	1224	1421	1274	1177	1204	1389	1419	823	1390	1016	1399	1361	1221	1419	1323	1325	1377
26.75	1333	1281	1294	1447	1336	1350	1402	1401	1330	1299	1289	1382	1346	1347	1378	1349	1308	1296	1316	1383	1397	1422	1380	1289	1295	1296	1314	1333	1381	1396	1396	1376	1275	1383	1336	1247	1310	1397	1418	872	1375	1072	1362	1421	1289	1441	1347	1343	1360
27.78	1316	1272	1303	1393	1330	1335	1369	1387	1296	1286	1258	1349	1282	1354	1376	1312	1324	1297	1300	1342	1370	1370	1333	1264	1307	1283	1292	1302	1314	1362	1381	1314	1288	1333	1351	1278	1374	1368	1506	938	1334	1134	1285	1418	1332	1411	1340	1334	1319
28.82	1234	1236	1222	1295	1294	1268	1312	1293	1239	1256	1185	1284	1170	1339	1346	1232	1310	1291	1256	1257	1321	1262	1246	1240	1262	1267	1229	1220	1237	1294	1325	1235	1291	1282	1359	1280	1394	1321	1297	1020	1292	1178	1220	1378	1343	1383	1319	1318	1284
29.85	1156	1203	1161	1200	1239	1187	1227	1199	1187	1197	1124	1202	1123	1286	1301	1143	1275	1261	1190	1156	1218	1160	1155	1203	1206	1187	1144	1146	1153	1219	1238	1134	1271	1212	1327	1286	1394	1285	1222	1063	1227	1201	1157	1336	1335	1319	1282	1274	1231
30.88	1101	1138	1100	1111	1174	1102	1142	1087	1127	1119	1045	1112	1077	1229	1238	1065	1234	1226	1128	1063	1147	1054	1058	1163	1166	1117	1070	1071	1083	1140	1152	1030	1246	1147	1296	1270	1367	1230	1140	1124	1174	1210	1088	1276	1301	1264	1224	1235	1185
31.9	1028	1080	1056	1002	1101	1027	1053	1004	1047	1071	992	1028	1013	1149	1160	972	1160	1184	1039	981	1057	956	987	1096	1108	1063	993	1003	1006	1069	1061	966	1201	1082	1244	1225	1314	1163	1061	1188	1108	1212	1035	1201	1261	1200	1184	1180	1130
32.93	989	1042	998	927	1033	956	979	918	998	1007	929	963	942	1067	1067	923	1103	1124	981	895	981	879	911	1030	1080	1006	925	926	935	978	979	889	1165	1014	1188	1181	1255	1096	999	1222	1052	1202	979	1136	1202	1124	1135	1122	1079
33.97	948	982	943	849	963	863	918	864	933	952	874	875	868	1008	984	863	1034	1084	931	832	903	795	859	987	1024	967	870	852	866	908	905	821	1115	950	1142	1150	1200	1038	930	1220	981	1172	928	1064	1148	1050	1087	1039	1012
35	882	925	894	776	883	818	847	803	877	900	824	798	807	927	898	814	961	1011	866	762	824	728	806	927	963	910	815	813	790	823	832	784	1068	878	1072	1101	1133	974	860	1219	905	1147	871	1009	1098	962	1018	951	952
36.03	857	852	842	730	792	758	785	762	843	842	775	725	731	851	796	777	889	941	818	693	756	670	755	877	917	860	767	742	721	755	757	761	1008	810	996	1038	1049	884	791	1203	831	1106	806	941	1031	865	941	875	873
37.05	828	823	826	699	730	720	749	743	821	818	760	661	686	786	730	768	816	869	765	647	703	623	737	832	871	823	729	704	673	683	697	744	943	737	924	990	957	819	715	1175	757	1065	757	883	970	780	854	801	806
38.08	811	774	787	684	681	689	730	739	802	790	748	613	661	729	667	756	763	816	723	621	666	609	718	817	825	791	700	693	649	643	664	750	855	673	840	919	848	739	650	1130	683	1013	702	795	875	695	761	722	717
39.12	801	764	791	679	669	693	734	741	801	767	758	593	661	692	649	766	736	782	714	629	651	621	714	779	800	779	682	688	653	620	651	782	793	638	767	840	739	678	611	1089	642	945	688	724	778	640	705	679	671
40.15	816	751	784	722	692	709	757	759	814	791	761	614	698	690	671	785	713	767	736	658	676	667	749	781	789	773	699	711	687	645	669	809	748	636	732	784	668	651	603	1037	644	899	688	670	715	613	670	664	657
41.17	836	770	822	748	733	744	769	787	825	798	813	645	750	696	688	820	725	763	771	717	691	718	776	787	790	785	732	753	733	675	705	830	718	644	703	748	629	648	607	982	661	858	721	651	681	604	661	666	654
42.2	850	782	837	779	781	785	784	821	864	829	844	709	814	731	734	848	742	784	815	795	735	795	814	806	791	828	784	810	795	726	750	885	720	692	701	726	610	664	644	953	694	829	751	648	664	615	679	681	673
43.23	870	799	860	834	830	833	830	867	889	844	892	781	872	761	782	903	782	810	872	866	791	872	866	853	831	836	833	851	848	765	797	931	724	732	702	713	603	690	674	912	756	810	791	674	660	642	695	713	716
44.27	900	836	911	885	871	870	859	886	904	884	928	855	932	801	821	924	810	831	916	936	824	945	891	876	851	874	869	902	916	819	850	943	733	797	713	709	611	729	708	877	798	800	838	687	656	676	720	751	757
45.3	926	887	928	957	924	929	911	945	941	906	965	931	1003	831	876	978	861	866	950	1025	893	1020	939	913	870	906	943	966	989	892	908	997	761	865	731	718	632	788	762	841	859	804	890	715	687	731	764	802	814
46.33	988	928	955	1020	978	986	964	1013	963	964	1015	1032	1073	889	936	1026	926	904	1008	1105	977	1104	982	947	900	950	1021	1016	1065	978	968	1039	788	941	769	743	667	850	818	827	930	802	941	748	719	800	815	869	882
47.35	1021	988	989	1102	1031	1049	1034	1075	1014	987	1051	1130	1152	952	1009	1075	995	964	1059	1184	1050	1189	1044	1017	951	995	1072	1086	1136	1058	1041	1056	836	1042	817	779	710	936	901	810	1016	829	1012	804	761	884	897	953	963
48.38	1063	1048	1053	1161	1111	1122	1107	1130	1051	1054	1099	1238	1236	1026	1099	1121	1067	1027	1119	1280	1151	1293	1101	1048	1011	1039	1144	1131	1237	1164	1131	1084	895	1135	882	844	793	1035	995	811	1118	845	1092	875	837	1015	990	1041	1054
49.42	1104	1128	1075	1237	1187	1193	1195	1210	1089	1097	1146	1334	1325	1121	1193	1189	1140	1105	1171	1359	1270	1372	1170	1120	1079	1102	1234	1213	1317	1245	1224	1128	987	1239	970	927	908	1150	1114	826	1212	907	1168	991	942	1142	1094	1143	1166
50.45	1135	1170	1136	1284	1251	1255	1237	1241	1100	1129	1155	1387	1373	1199	1267	1209	1175	1176	1227	1404	1352	1429	1233	1148	1131	1133	1295	1243	1374	1314	1317	1155	1083	1305	1071	1003	1056	1253	1244	852	1294	954	1209	1099	1056	1270	1199	1227	1242
51.48	1139	1229	1147	1286	1302	1281	1258	1256	1126	1166	1154	1409	1397	1283	1309	1232	1241	1244	1275	1423	1406	1427	1247	1173	1179	1169	1342	1265	1381	1348	1385	1188	1151	1304	1135	1097	1201	1306	1327	869	1304	1009	1231	1192	1158	1325	1269	1277	1282
52.52	1167	1235	1153	1269	1322	1294	1265	1245	1116	1181	1160	1399	1381	1326	1373	1210	1240	1277	1295	1404	1433	1387	1258	1183	1203	1186	1342	1275	1367	1327	1390	1179	1211	1303	1197	1166	1318	1315	1360	890	1316	1055	1237	1260	991	1372	1304	1303	1295
53.53	1146	1215	1175	1233	1318	1266	1235	1206	1128	1167	1143	1329	1320	1352	1357	1158	1229	1289	1282	1328	1397	1312	1234	1176	1213	1176	1309	1227	1319	1297	1379	1157	1232	1274	1221	1197	1374	1290	1354	942	1302	1101	1235	1305	1270	1379	1309	1296	1276
54.57	1114	1213	1148	1178	1289	1213	1196	1133	1101	1140	1095	1251	1226	1333	1305	1126	1218	1279	1225	1235	1326	1210	1170	1163	1200	1162	1259	1173	1228	1238	1317	1102	1230	1224	1245	1231	1408	1267	1326	984	1267	1116	1193	1302	1289	1329	1287	1265	1242
55.6	1106	1179	1126	1126	1236	1149	1139	1076	1085	1113	1064	1153	1145	1286	1280	1058	1179	1274	1183	1129	1239	1105	1131	1139	1159	1122	1169	1107	1155	1204	1242	1074	1241	1199	1258	1264	1412	1236	1285	1040	1235	1144	1185	1297	1300	1312	1267	1249	1208
56.63	1054	1123	1095	1083	1166	1082	1069	1010	1040	1072	1038	1081	1039	1233	1196	1025	1137	1196	1126	1030	1133	1001	1073	1107	1123	1071	1097	1036	1053	1111	1163	1008	1229	1131	1218	1236	1378	1178	1235	1076	1178	1151	1141	1244	1270	1244	1235	1200	1169
57.67	1032	1077	1068	1005	1102	1033	1028	965	1021	1042	1007	998	978	1176	1143	973	1076	1187	1055	937	1066	927	1045	1075	1101	1037	1021	1014	1000	1043	1086	970	1212	1119	1212	1228	1331	1156	1171	1096	1130	1164	1115	1230	1249	1205	1195	1152	1139
58.68	993	1011	1042	966	1043	969	963	924	977	984	981	956	911	1112	1080	928	1021	1151	1013	881	1003	870	1013	1043	1048	992	950	962	955	1000	1009	934	1188	1052	1174	1217	1293	1110	1120	1128	1057	1161	1074	1204	1221	1136	1167	1100	1095
59.72	967	978	1000	921	981	911	919	896	966	953	943	876	845	1027	980	913	959	1068	973	811	921	812	965	996	997	967	907	933	870	936	936	907	1140	1004	1145	1173	1246	1044	1052	1129	1003	1136	1029	1162	1180	1068	1114	1067	1044
60.75	946	916	955	876	886	847	893	864	922	912	912	817	779	967	908	888	915	972	907	754	860	751	915	950	939	926	824	896	805	881	848	896	1086	953	1100	1154	1180	1013	996	1134	944	1125	979	1131	1129	999	1055	1003	987
61.78	913	878	941	850	801	805	849	836	898	909	894	756	729	892	822	846	881	904	834	705	785	713	856	927	897	920	784	854	729	812	780	884	1031	894	1048	1107	1097	957	930	1119	876	1089	940	1072	1071	921	987	932	948
62.82	885	855	899	822	732	764	817	832	876	857	868	711	676	813	735	830	842	819	750	658	728	672	833	886	847	879	730	821	684	760	716	847	964	838	973	1041	999	883	850	1083	794	1064	873	994	1013	834	885	856	861
63.85	880	809	864	814	694	749	792	817	862	850	854	677	659	754	698	836	799	780	702	641	704	649	825	853	808	861	698	806	662	739	667	883	899	789	912	989	893	832	793	1097	758	1037	844	928	938	768	809	807	810
64.87	842	805	868	824	659	733	789	822	857	829	857	681	648	709	670	844	806	737	687	637	685	654	804	845	807	858	697	799	661	732	654	868	837	752	843	910	798	785	758	1071	720	995	804	845	861	726	760	756	773
65.9	853	804	864	825	673	758	798	833	871	849	852	697	664	702	665	866	803	729	677	660	680	678	812	860	810	865	710	792	685	748	658	877	808	726	819	859	717	762	741	1036	714	947	800	786	804	691	723	745	751
66.93	862	816	863	851	701	776	804	855	869	849	878	732	716	713	693	885	812	731	694	700	707	721	833	852	807	863	737	821	720	769	685	886	775	742	788	815	675	751	737	982	729	915	810	759	770	683	706	731	751
67.97	882	831	865	852	744	816	827	892	887	874	889	781	765	721	720	893	845	755	714	747	739	767	836	871	838	897	784	841	770	798	725	913	771	750	778	796	653	758	745	969	747	874	805	741	748	691	714	737	751
69	894	844	906	881	794	842	844	910	909	879	913	823	821	755	755	943	870	795	738	801	780	820	859	867	846	913	827	882	829	847	782	962	775	792	772	784	638	754	769	950	787	874	838	741	754	700	729	750	781
70.03	925	870	931	899	839	865	887	940	928	916	933	870	865	780	796	952	895	820	772	865	816	870	895	917	878	952	871	911	866	888	833	957	773	820	777	777	629	779	785	937	830	855	859	746	768	737	755	790	787
71.07	933	909	950	933	882	917	915	969	943	947	968	929	943	815	823	977	939	847	812	925	851	930	929	942	913	959	934	940	915	933	874	997	802	860	799	778	647	815	803	917	882	849	895	753	774	772	791	819	832
72.08	941	960	969	987	954	960	948	1023	986	977	1005	994	1001	874	893	992	998	920	876	1001	923	1016	968	968	959	989	1003	967	1017	1012	957	999	833	917	844	791	672	863	856	894	944	866	933	789	802	829	841	867	874
73.12	983	1019	995	993	1016	1011	982	1045	1011	1018	1032	1065	1108	930	980	1030	1027	972	909	1076	998	1083	1007	1025	1002	1006	1068	1006	1091	1053	1041	1054	862	995	867	816	712	909	903	890	1002	877	987	822	833	897	885	931	917
74.15	1013	1054	1014	1041	1088	1058	1040	1075	1056	1026	1043	1146	1184	1004	1061	1061	1054	1041	961	1145	1089	1172	1048	1043	1035	1037	1127	1046	1175	1122	1128	1060	913	1057	903	852	770	976	961	885	1052	885	1034	864	875	985	955	981	974
75.18	1034	1120	1052	1070	1168	1111	1102	1091	1057	1063	1082	1176	1257	1100	1151	1073	1110	1110	1030	1210	1164	1227	1098	1074	1076	1072	1179	1060	1235	1179	1227	1058	974	1119	958	909	879	1044	1027	904	1135	905	1084	932	927	1082	1054	1046	1046
76.2	1070	1152	1071	1073	1237	1169	1142	1135	1066	1092	1089	1205	1299	1194	1219	1090	1135	1168	1081	1258	1225	1287	1142	1095	1119	1064	1240	1094	1269	1177	1298	1091	1035	1169	1003	981	1001	1113	1110	911	1157	955	1109	1009	1011	1161	1136	1109	1097
77.23	1094	1161	1093	1121	1292	1214	1172	1137	1071	1104	1097	1219	1328	1263	1285	1103	1135	1225	1145	1283	1288	1309	1168	1127	1137	1090	1254	1125	1300	1223	1360	1111	1098	1213	1073	1056	1129	1189	1183	951	1197	994	1138	1092	1095	1225	1207	1174	1147
78.27	1080	1185	1113	1120	1330	1258	1197	1120	1088	1119	1096	1209	1323	1306	1306	1091	1139	1277	1163	1275	1318	1296	1181	1139	1156	1112	1259	1126	1294	1205	1370	1104	1123	1203	1114	1093	1241	1203	1197	981	1202	1030	1129	1140	1142	1261	1236	1193	1178
79.3	1073	1166	1094	1108	1307	1256	1176	1114	1084	1113	1080	1178	1264	1319	1296	1092	1140	1263	1178	1230	1290	1255	1151	1115	1148	1090	1198	1127	1248	1177	1340	1092	1150	1192	1131	1107	1276	1203	1196	998	1184	1057	1121	1154	1165	1252	1243	1193	1153
80.33	1089	1145	1104	1116	1289	1226	1151	1081	1074	1096	1087	1148	1206	1328	1297	1077	1111	1267	1144	1174	1261	1193	1147	1112	1121	1076	1152	1100	1223	1172	1276	1070	1149	1161	1156	1119	1336	1192	1184	1007	1146	1065	1107	1148	1161	1244	1230	1181	1134
81.35	1085	1125	1093	1094	1236	1182	1121	1068	1086	1080	1071	1144	1134	1292	1253	1044	1081	1230	1139	1107	1227	1130	1127	1111	1100	1073	1101	1080	1151	1127	1216	1028	1132	1144	1184	1135	1336	1169	1167	1034	1117	1082	1091	1170	1167	1220	1207	1176	1131
82.38	1055	1064	1091	1065	1179	1149	1072	1028	1055	1061	1061	1106	1070	1257	1212	1035	1045	1189	1118	1055	1150	1071	1092	1066	1085	1067	1052	1069	1115	1083	1142	1062	1129	1111	1169	1122	1339	1145	1156	1051	1112	1103	1100	1162	1179	1194	1190	1155	1131
83.42	1047	1049	1079	1049	1113	1096	1051	981	1023	1047	1035	1078	1008	1207	1146	1024	1019	1134	1067	1017	1111	1006	1065	1062	1062	1037	1009	1055	1042	1029	1072	1006	1103	1083	1164	1138	1315	1109	1130	1059	1054	1097	1068	1131	1170	1150	1173	1130	1099
84.45	1008	1011	1049	1017	1045	1044	1017	952	1000	1020	1003	1021	944	1132	1102	973	989	1080	1040	985	1055	958	1038	1032	1024	1020	962	1039	999	988	999	977	1097	1059	1152	1137	1266	1088	1086	1050	1032	1091	1053	1126	1158	1127	1144	1085	1078
85.48	1013	976	1038	993	983	973	981	933	980	984	984	968	909	1066	1050	945	970	1034	992	950	982	913	1005	978	983	1009	920	1020	942	956	935	944	1062	1025	1124	1126	1220	1048	1048	1061	999	1078	1041	1089	1136	1072	1104	1044	1050
86.52	985	945	999	971	918	927	938	921	983	972	950	925	868	1002	959	941	929	968	960	902	937	871	962	961	945	976	876	992	862	915	874	930	1052	994	1096	1105	1181	1015	1019	1056	975	1059	1015	1049	1109	1019	1048	1015	1028
87.53	961	905	969	962	848	877	913	915	958	947	952	866	827	919	892	930	921	896	901	854	853	839	928	906	917	944	868	959	800	874	811	929	1022	972	1069	1085	1102	997	984	1049	932	1065	1006	1025	1080	963	996	978	1001
88.57	945	885	937	958	794	837	874	924	939	926	936	851	797	848	833	929	897	814	875	842	812	822	908	915	899	958	837	934	770	848	755	932	999	940	1038	1050	1029	958	950	1039	926	1049	989	1000	1059	937	951	958	992
89.6	942	879	917	925	729	812	848	917	937	898	917	827	764	792	764	938	890	782	830	808	784	793	875	882	881	945	826	898	725	832	731	906	963	913	988	1011	939	921	925	1039	895	1049	959	951	1000	876	890	927	956
90.63	917	851	911	909	699	787	852	927	923	909	917	808	755	747	730	918	908	741	808	792	759	794	853	872	876	931	815	902	729	845	709	934	936	901	954	992	882	877	897	1011	882	1010	940	899	953	835	850	884	926
91.67	929	848	903	917	690	810	864	935	949	906	933	820	767	730	715	942	899	734	798	803	758	800	857	904	868	943	831	899	731	849	717	936	914	900	929	964	803	864	880	1022	868	1009	927	875	906	816	818	881	911
92.68	928	869	904	915	703	810	878	964	945	921	915	842	786	730	725	952	912	748	804	809	773	824	871	909	914	928	822	890	752	877	722	949	941	876	892	922	752	867	869	1007	865	976	907	845	873	800	808	862	884
93.72	942	883	910	926	725	838	862	968	948	941	933	872	808	743	746	953	945	776	834	826	788	832	863	923	903	912	860	903	779	891	764	948	913	869	880	901	736	842	873	987	873	963	883	820	853	790	795	867	876
94.75	931	924	916	940	779	869	891	967	966	955	946	893	844	748	760	971	968	784	856	836	817	854	894	951	928	942	904	906	824	921	795	978	910	885	870	895	725	853	884	956	879	955	898	826	845	809	798	878	880
95.78	955	916	940	963	805	895	919	988	963	973	958	926	880	771	782	976	982	835	907	882	847	881	923	959	944	957	906	930	865	960	836	965	916	898	864	872	709	862	882	924	897	947	883	805	833	822	805	884	897
[truncated: 42 more columns]

[truncated: 3 more sheets: S14 B and C, S15, S16]
